# Supplementary material for: Integrative cross-species analysis of GABAergic neuron cell types and their functions in Alzheimer’s disease
Source: Sci Rep. 2022 Nov 11;12:19358. doi: 10.1038/s41598-022-21496-7 (PMC9652313; doi:10.1038/s41598-022-21496-7)
Supplement: Supplementary file 6 — Supplementary Information 6. [file 41598_2022_21496_MOESM6_ESM.xlsx]

## Sheet: Sheet1
Brain region	Species	Disease	Filtered cell number	Method	Citation
PFC	Homo sapiens	Normal	30147	snRNA-Seq	Velmeshev D, Schirmer L, Jung D, et al. Single-cell genomics identifies cell type–specific molecular changes in autism[J]. Science, 2019, 364(6441): 685-689.
ACC	Homo sapiens	Normal	22409	snRNA-Seq	Velmeshev D, Schirmer L, Jung D, et al. Single-cell genomics identifies cell type–specific molecular changes in autism[J]. Science, 2019, 364(6441): 685-689.
DFC	Homo sapiens	Normal	17093	snRNA-Seq	Li M, Santpere G, Kawasawa Y I, et al. Integrative functional genomic analysis of human brain development and neuropsychiatric risks[J]. Science, 2018, 362(6420).
PFC	Mus musculus	Normal	11885	scRNA-Seq	Bhattacherjee A, Djekidel M N, Chen R, et al. Cell type-specific transcriptional programs in mouse prefrontal cortex during adolescence and addiction[J]. Nature communications, 2019, 10(1): 1-18.
Whole cortex	Mus musculus	Normal	25217	snRNA-Seq	Zhou Y, Song W M, Andhey P S, et al. Human and mouse single-nucleus transcriptomics reveal TREM2-dependent and TREM2-independent cellular responses in Alzheimer’s disease[J]. Nature medicine, 2020, 26(1): 131-142.
Frontal Cortex	Sus scrofa domestica	Normal	5528	snRNA-Seq	Zhu J, Chen F, Luo L, et al. Single-cell atlas of domestic pig cerebral cortex and hypothalamus[J]. Science Bulletin, 2021.
Temporal cortex	Sus scrofa domestica	Normal	3145	snRNA-Seq	Zhu J, Chen F, Luo L, et al. Single-cell atlas of domestic pig cerebral cortex and hypothalamus[J]. Science Bulletin, 2021.
Parietal cortex	Sus scrofa domestica	Normal	6162	snRNA-Seq	Zhu J, Chen F, Luo L, et al. Single-cell atlas of domestic pig cerebral cortex and hypothalamus[J]. Science Bulletin, 2021.
Occipital cortex	Sus scrofa domestica	Normal	6829	snRNA-Seq	Zhu J, Chen F, Luo L, et al. Single-cell atlas of domestic pig cerebral cortex and hypothalamus[J]. Science Bulletin, 2021.
DFC	Macaca mulatta	Normal	26933	snRNA-Seq	Zhu Y, Sousa A M M, Gao T, et al. Spatiotemporal transcriptomic divergence across human and macaque brain development[J]. Science, 2018, 362(6420).
ACC	Macaca mulatta	Normal	20188	snRNA-Seq	Khrameeva E, Kurochkin I, Han D, et al. Single-cell-resolution transcriptome map of human, chimpanzee, bonobo, and macaque brains[J]. Genome research, 2020, 30(5): 776-789.
PFC	Homo sapiens	AD	23623	snRNA-Seq	Otero-Garcia M, Xue Y Q, Shakouri T, et al. Single-soma transcriptomics of tangle-bearing neurons in Alzheimer’s disease reveals the signatures of tau-associated synaptic dysfunction[J]. BioRxiv, 2020.
