# Supplementary material for: Integrative cross-species analysis of GABAergic neuron cell types and their functions in Alzheimer’s disease
Source: Sci Rep. 2022 Nov 11;12:19358. doi: 10.1038/s41598-022-21496-7 (PMC9652313; doi:10.1038/s41598-022-21496-7)
Supplement: Supplementary file 7 — Supplementary Information 7. [file 41598_2022_21496_MOESM7_ESM.xlsx]

## Sheet: Human2Macaque
SAMD11
NOC2L
HES4
AGRN
RNF223
C1orf159
TTLL10
TNFRSF18
SDF4
B3GALT6
UBE2J2
SCNN1D
ACAP3
PUSL1
CPTP
MXRA8
TMEM240
Metazoa-SRP
MIB2
MMP23B
NADK
GNB1
CALML6
TMEM52
GABRD
PRKCZ
SKI
MORN1
RER1
PEX10
PLCH2
PANK4
TNFRSF14
MMEL1
TTC34
ARHGEF16
MEGF6
TP73
CCDC27
SMIM1
LRRC47
CEP104
DFFB
C1orf174
NPHP4
KCNAB2
CHD5
RPL22
RNF207
ICMT
ACOT7
HES2
ESPN
TNFRSF25
PLEKHG5
NOL9
TAS1R1
ZBTB48
KLHL21
THAP3
DNAJC11
CAMTA1
VAMP3
PER3
UTS2
TNFRSF9
PARK7
Y-RNA
ERRFI1
SLC45A1
RERE
CA6
SLC2A7
SLC2A5
H6PD
SPSB1
TMEM201
PIK3CD
CLSTN1
LZIC
NMNAT1
RBP7
PGD
DFFA
PEX14
C1orf127
TARDBP
MASP2
EXOSC10
MTOR
ANGPTL7
UBIAD1
FBXO2
FBXO44
FBXO6
MAD2L2
AGTRAP
C1orf167
MTHFR
CLCN6
NPPA
KIAA2013
PLOD1
MFN2
MIIP
TNFRSF8
TNFRSF1B
VPS13D
DHRS3
AADACL4
C1orf158
PDPN
PRDM2
KAZN
TMEM51
FHAD1
CASP9
DNAJC16
AGMAT
PLEKHM2
TMEM82
FBLIM1
SPEN
ZBTB17
CLCNKB
EPHA2
FBXO42
SZRD1
SPATA21
NECAP2
CROCC
ATP13A2
PADI2
PADI4
PADI6
RCC2
ARHGEF10L
IGSF21
PAX7
IFFO2
UBR4
EMC1
MRTO4
AKR7A3
AKR7A2
CAPZB
NBL1
TMCO4
OTUD3
UBXN10
VWA5B1
PINK1
KIF17
SH2D5
HP1BP3
EIF4G3
ECE1
ALPL
RAP1GAP
USP48
HSPG2
CDC42
ZBTB40
EPHA8
C1QC
EPHB2
KDM1A
LUZP1
HNRNPR
ZNF436
TCEA3
ASAP3
E2F2
ID3
PITHD1
LYPLA2
GALE
HMGCL
FUCA1
CNR2
PNRC2
SRSF10
MYOM3
IFNLR1
GRHL3
NIPAL3
RCAN3
SRRM1
CLIC4
SYF2
RSRP1
TMEM50A
MAN1C1
MTFR1L
AUNIP
PAQR7
STMN1
PAFAH2
SLC30A2
TRIM63
PDIK1L
FAM110D
CNKSR1
CATSPER4
CEP85
UBXN11
CD52
DHDDS
RPS6KA1
ARID1A
PIGV
GPN2
GPATCH3
NUDC
KDF1
TRNP1
SLC9A1
WDTC1
TMEM222
SYTL1
MAP3K6
FCN3
GPR3
WASF2
AHDC1
FGR
IFI6
FAM76A
PPP1R8
THEMIS2
RPA2
SMPDL3B
EYA3
SESN2
MED18
PHACTR4
RCC1
TRNAU1AP
RAB42
GMEB1
YTHDF2
EPB41
SRSF4
MECR
PTPRU
LAPTM5
SDC3
PUM1
NKAIN1
SNRNP40
ZCCHC17
TINAGL1
HCRTR1
COL16A1
SPOCD1
PTP4A2
KHDRBS1
TMEM39B
KPNA6
TXLNA
CCDC28B
IQCC
DCDC2B
TMEM234
EIF3I
FAM167B
LCK
HDAC1
MARCKSL1
FAM229A
BSDC1
ZBTB8OS
SYNC
KIAA1522
S100PBP
HPCA
TMEM54
AK2
AZIN2
TRIM62
ZNF362
A3GALT2
PHC2
ZSCAN20
CSMD2
C1orf94
GJB5
GJB3
GJA4
DLGAP3
ZMYM6
ZMYM1
SFPQ
ZMYM4
KIAA0319L
NCDN
TFAP2E
PSMB2
CLSPN
AGO4
AGO1
AGO3
TEKT2
COL8A2
TRAPPC3
MAP7D1
THRAP3
SH3D21
STK40
LSM10
OSCP1
MRPS15
CSF3R
GRIK3
MEAF6
DNALI1
GNL2
RSPO1
C1orf109
CDCA8
EPHA10
MANEAL
YRDC
C1orf122
MTF1
INPP5B
SF3A3
FHL3
POU3F1
RRAGC
RHBDL2
AKIRIN1
MACF1
PABPC4
HPCAL4
PPIE
TRIT1
MYCL
MFSD2A
PPT1
RLF
ZMPSTE24
COL9A2
SMAP2
ZFP69B
EXO5
ZNF684
RIMS3
NFYC
KCNQ4
CTPS1
SLFNL1
SCMH1
FOXO6
EDN2
HIVEP3
FOXJ3
ZMYND12
PPCS
CCDC30
PPIH
YBX1
P3H1
C1orf50
ERMAP
SLC2A1
CFAP57
TMEM125
TIE1
MPL
CDC20
MED8
SZT2
HYI
PTPRF
KDM4A
ST3GAL3
IPO13
DPH2
B4GALT2
CCDC24
SLC6A9
DMAP1
ERI3
RNF220
KIF2C
RPS8
PLK3
BTBD19
EIF2B3
HECTD3
UROD
ZSWIM5
TOE1
TESK2
MMACHC
PRDX1
NASP
CCDC17
IPP
MAST2
TSPAN1
POMGNT1
RAD54L
LRRC41
FAAH
KNCN
MKNK1
ATPAF1
TEX38
CYP4X1
STIL
CMPK1
TRABD2B
SPATA6
AGBL4
ELAVL4
FAF1
CDKN2C
C1orf185
TTC39A
EPS15
OSBPL9
RAB3B
BTF3L4
ZFYVE9
CC2D1B
PRPF38A
COA7
ZYG11B
ZYG11A
ECHDC2
SCP2
PODN
CPT2
LRP8
GLIS1
NDC1
DIO1
LRRC42
LDLRAD1
TMEM59
TCEANC2
MRPL37
SSBP3
ACOT11
FAM151A
TTC4
PARS2
TTC22
DHCR24
TMEM61
PCSK9
USP24
PRKAA2
C8B
DAB1
OMA1
MYSM1
FGGY
HOOK1
CYP2J2
C1orf87
NFIA
TM2D1
L1TD1
KANK4
USP1
DOCK7
ATG4C
ALG6
ITGB3BP
PGM1
ROR1
UBE2U
CACHD1
RAVER2
JAK1
DNAJC6
RNU2-15P
LEPROT
LEPR
PDE4B
SGIP1
MIER1
SLC35D1
C1orf141
IL23R
IL12RB2
SERBP1
DIRAS3
WLS
RPE65
DEPDC1
LRRC7
LRRC40
SRSF11
ANKRD13C
CTH
PTGER3
NEGR1
LRRIQ3
LRRC53
ERICH3
TYW3
SLC44A5
ACADM
RABGGTB
MSH4
ST6GALNAC3
ST6GALNAC5
PIGK
AK5
USP33
NEXN
FUBP1
PTGFR
IFI44
TTLL7
PRKACB
SAMD13
DNASE2B
SPATA1
CTBS
SSX2IP
LPAR3
MCOLN2
MCOLN3
BCL10
DDAH1
ZNHIT6
ODF2L
CLCA1
CLCA4
SH3GLB1
LMO4
RN7SL583P
PKN2
GTF2B
GBP3
LRRC8B
LRRC8D
ZNF326
ZNF644
HFM1
TGFBR3
BRDT
BTBD8
GLMN
RPAP2
GFI1
EVI5
RPL5
MTF2
CCDC18
FNBP1L
BCAR3
DNTTIP2
GCLM
ABCA4
ARHGAP29
ABCD3
SLC44A3
CNN3
PTBP2
DPYD
SNX7
PALMD
FRRS1
AGL
SASS6
TRMT13
LRRC39
DBT
RTCA
CDC14A
VCAM1
EXTL2
SLC30A7
S1PR1
OLFM3
COL11A1
RNPC3
NTNG1
VAV3
SLC25A24
FAM102B
HENMT1
PRPF38B
FNDC7
STXBP3
AKNAD1
GPSM2
WDR47
C1orf194
CELSR2
PSRC1
SORT1
SYPL2
ATXN7L2
CYB561D1
GNAI3
GNAT2
AMPD2
GSTM3
CSF1
AHCYL1
STRIP1
SLC6A17
KCNC4
RBM15
SLC16A4
KCNA3
CD53
LRIF1
CEPT1
OVGP1
C1orf162
RAP1A
DDX20
CTTNBP2NL
WNT2B
ST7L
CAPZA1
PPM1J
SLC16A1
LRIG2
MAGI3
PHTF1
RSBN1
PTPN22
BCL2L15
AP4B1
DCLRE1B
HIPK1
SYT6
TRIM33
BCAS2
DENND2C
AMPD1
NRAS
CSDE1
SIKE1
SYCP1
TSPAN2
VANGL1
CASQ2
SLC22A15
MAB21L3
ATP1A1
CD58
IGSF3
PTGFRN
CD101
TTF2
TRIM45
VTCN1
MAN1A2
GDAP2
WDR3
SPAG17
TBX15
WARS2
HAO2
HSD3B2
PHGDH
HMGCS2
NOTCH2
PDZK1
CD160
RNF115
POLR3C
ITGA10
PEX11B
RBM8A
LIX1L
ANKRD34A
TXNIP
PRKAB2
FMO5
CHD1L
BCL9
ACP6
GJA5
BOLA1
SV2A
SF3B4
MTMR11
OTUD7B
VPS45
PLEKHO1
ANP32E
C1orf54
CIART
PRPF3
RPRD2
TARS2
ECM1
ENSA
GOLPH3L
HORMAD1
CTSS
ARNT
SETDB1
CERS2
ANXA9
BNIPL
C1orf56
CDC42SE1
GABPB2
SEMA6C
TNFAIP8L2
SCNM1
LYSMD1
VPS72
PIP5K1A
PSMD4
ZNF687
PI4KB
SELENBP1
PSMB4
POGZ
TUFT1
SNX27
CELF3
RIIAD1
MRPL9
OAZ3
TDRKH
LINGO4
C2CD4D
THEM5
S100A9
S100A8
S100A6
S100A5
S100A4
S100A2
S100A16
S100A1
CHTOP
ILF2
NPR1
INTS3
SLC27A3
GATAD2B
DENND4B
CRTC2
SLC39A1
CREB3L4
NUP210L
TPM3
C1orf43
UBAP2L
HAX1
ATP8B2
IL6R
SHE
TDRD10
UBE2Q1
CHRNB2
ADAR
KCNN3
PBXIP1
PYGO2
SHC1
FLAD1
ZBTB7B
DCST2
DCST1
ADAM15
EFNA3
SLC50A1
KRTCAP2
TRIM46
THBS3
GBA
FAM189B
SCAMP3
CLK2
PKLR
RUSC1
ASH1L
MSTO1
DAP3
GON4L
SYT11
ARHGEF2
SSR2
UBQLN4
LAMTOR2
RAB25
LMNA
SEMA4A
SLC25A44
PAQR6
SMG5
TMEM79
GLMP
CCT3
RHBG
MEF2D
IQGAP3
TTC24
GPATCH4
BCAN
NES
CRABP2
ISG20L2
RRNAD1
MRPL24
HDGF
PRCC
NTRK1
ARHGEF11
ETV3
FCRL5
FCRL4
FCRL3
FCRL1
CD1E
SPTA1
IFI16
AIM2
CADM3
ACKR1
DUSP23
FCRL6
VSIG8
CFAP45
TAGLN2
IGSF9
PIGM
KCNJ10
IGSF8
ATP1A4
PEA15
DCAF8
COPA
NCSTN
NHLH1
VANGL2
SLAMF6
CD84
SLAMF1
CD48
CD244
F11R
TSTD1
USF1
ARHGAP30
KLHDC9
NIT1
DEDD
UFC1
USP21
PPOX
B4GALT3
FCER1G
APOA2
NR1I3
MPZ
CFAP126
ATF6
OLFML2B
C1orf226
SH2D1B
UHMK1
UAP1
DDR2
HSD17B7
RGS4
RGS5
NUF2
PBX1
LMX1A
RXRG
MGST3
TMCO1
POGK
TADA1
ILDR2
MAEL
POU2F1
CD247
RCSD1
MPZL1
ADCY10
MPC2
DCAF6
GPR161
SFT2D2
ATP1B1
NME7
BLZF1
CCDC181
SLC19A2
F5
SELP
C1orf112
SELL
SELE
METTL18
SCYL3
KIFAP3
GORAB
MROH9
FMO3
FMO1
FMO4
PRRC2C
MYOC
VAMP4
DNM3
PIGC
C1orf105
SUCO
PRDX6
SLC9C2
KLHL20
CENPL
DARS2
ZBTB37
RC3H1
RABGAP1L
TNN
KIAA0040
TNR
PAPPA2
ASTN1
BRINP2
SEC16B
RASAL2
RALGPS2
ANGPTL1
FAM20B
TOR3A
ABL2
SOAT1
AXDND1
NPHS2
TDRD5
TOR1AIP2
TOR1AIP1
CEP350
XPR1
KIAA1614
STX6
MR1
CACNA1E
GLUL
RGSL1
RNASEL
RGS8
NPL
DHX9
SHCBP1L
LAMC1
LAMC2
NMNAT2
SMG7
NCF2
RGL1
COLGALT2
EDEM3
RNF2
TRMT1L
SWT1
IVNS1ABP
HMCN1
TPR
PTGS2
PLA2G4A
RGS18
RGS1
UCHL5
GLRX2
CDC73
B3GALT2
KCNT2
CFHR5
F13B
ASPM
CRB1
DENND1B
LHX9
NEK7
ATP6V1G3
PTPRC
NR5A2
ZNF281
KIF14
DDX59
CAMSAP2
KIF21B
CACNA1S
TMEM9
PKP1
LAD1
TNNI1
CSRP1
NAV1
IPO9
SHISA4
LMOD1
TIMM17A
RNPEP
ELF3
GPR37L1
ARL8A
PTPN7
LGR6
UBE2T
PPP1R12B
SYT2
KDM5B
KLHL12
ADIPOR1
TMEM183A
PPFIA4
ADORA1
CHI3L1
PRELP
ATP2B4
SNRPE
SOX13
ETNK2
KISS1
PLEKHA6
PIK3C2B
MDM4
NFASC
CNTN2
TMEM81
RBBP5
DSTYK
TMCC2
KLHDC8A
LEMD1
CDK18
ELK4
SLC45A3
SLC41A1
PM20D1
SLC26A9
IKBKE
RASSF5
EIF2D
DYRK3
MAPKAPK2
IL19
PIGR
FCAMR
CD55
CR2
CR1
CR1L
CD46
CD34
PLXNA2
CAMK1G
LAMB3
G0S2
TRAF3IP3
IRF6
SYT14
SERTAD4
HHAT
KCNH1
RCOR3
TRAF5
NEK2
LPGAT1
INTS7
DTL
PPP2R5A
NENF
ATF3
BATF3
NSL1
TATDN3
FLVCR1
VASH2
ANGEL2
RPS6KC1
PROX1
SMYD2
PTPN14
CENPF
KCNK2
USH2A
ESRRG
GPATCH2
SPATA17
RRP15
TGFB2
LYPLAL1
BPNT1
IARS2
RAB3GAP2
MARK1
DUSP10
TAF1A
MIA3
AIDA
BROX
DISP1
TLR5
SUSD4
CAPN8
CAPN2
TP53BP2
FBXO28
DEGS1
NVL
WDR26
CNIH3
LBR
ENAH
SRP9
EPHX1
TMEM63A
SDE2
ACBD3
MIXL1
LIN9
PARP1
CDC42BPA
SNAP47
WNT9A
GUK1
GJC2
TRIM11
TRIM17
RNF187
RAB4A
CCSAP
ACTA1
NUP133
ABCB10
TAF5L
URB2
GALNT2
PGBD5
COG2
AGT
CAPN9
C1orf198
TTC13
ARV1
FAM89A
TRIM67
C1orf131
GNPAT
EXOC8
SPRTN
DISC1
SIPA1L2
KCNK1
SLC35F3
COA6
TARBP1
RBM34
ARID4B
B3GALNT2
LYST
NID1
GPR137B
EDARADD
LGALS8
HEATR1
ACTN2
MTR
RYR2
CHRM3
RGS7
FH
KMO
OPN3
WDR64
EXO1
PLD5
CEP170
SDCCAG8
AKT3
ZBTB18
C1orf100
DESI2
COX20
HNRNPU
EFCAB2
KIF26B
SMYD3
CNST
SCCPDH
AHCTF1
ZNF124
ZNF496
NLRP3
GCSAML
TRIM58
SH3BP5L
ZNF672
ZNF692
SH3YL1
TMEM18
SNTG2
TPO
PXDN
MYT1L
TRAPPC12
ADI1
ALLC
DCDC2C
SOX11
CMPK2
RSAD2
RNF144A
ID2
KIDINS220
MBOAT2
ASAP2
CPSF3
IAH1
ADAM17
TAF1B
GRHL1
KLF11
CYS1
RRM2
HPCAL1
NOL10
ATP6V1C2
PDIA6
ROCK2
E2F6
GREB1
NTSR2
LPIN1
TRIB2
NBAS
DDX1
VSNL1
SMC6
GEN1
KCNS3
TTC32
WDR35
MATN3
LAPTM4A
SDC1
PUM2
HS1BP3
APOB
TDRD15
KLHL29
ATAD2B
UBXN2A
MFSD2B
SF3B6
TP53I3
PFN4
FAM228A
ITSN2
NCOA1
CENPO
ADCY3
DNAJC27
EFR3B
DNMT3A
DTNB
ASXL2
KIF3C
RAB10
HADHA
HADHB
DRC1
OTOF
CIB4
SLC35F6
CENPA
DPYSL5
MAPRE3
TMEM214
AGBL5
OST4
CGREF1
ABHD1
PREB
SLC5A6
CAD
SLC30A3
DNAJC5G
TRIM54
UCN
GTF3C2
EIF2B4
SNX17
PPM1G
NRBP1
KRTCAP3
IFT172
FNDC4
GCKR
ZNF512
CCDC121
GPN1
SUPT7L
SLC4A1AP
RBKS
FOSL2
PLB1
PPP1CB
SPDYA
TRMT61B
WDR43
CLIP4
ALK
YPEL5
CAPN13
GALNT14
CAPN14
EHD3
XDH
MEMO1
DPY30
SPAST
SLC30A6
NLRC4
YIPF4
BIRC6
TTC27
LTBP1
RASGRP3
FAM98A
CRIM1
FEZ2
VIT
STRN
HEATR5B
GPATCH11
EIF2AK2
SULT6B1
CEBPZOS
CEBPZ
NDUFAF7
PRKD3
QPCT
CYP1B1
ATL2
HNRNPLL
GALM
SRSF7
DHX57
MORN2
ARHGEF33
SOS1
MAP4K3
TMEM178A
THUMPD2
SLC8A1
PKDCC
EML4
MTA3
THADA
PLEKHH2
DYNC2LI1
ABCG5
ABCG8
LRPPRC
SLC3A1
PREPL
CAMKMT
SRBD1
PRKCE
EPAS1
ATP6V1E2
RHOQ
PIGF
SOCS5
MCFD2
TTC7A
EPCAM
MSH2
MSH6
FBXO11
FOXN2
PPP1R21
FSHR
NRXN1
CHAC2
ERLEC1
PSME4
ACYP2
C2orf73
SPTBN1
EML6
RTN4
CLHC1
RPS27A
MTIF2
CCDC88A
CFAP36
PNPT1
EFEMP1
CCDC85A
VRK2
FANCL
BCL11A
PAPOLG
REL
PUS10
PEX13
KIAA1841
C2orf74
USP34
XPO1
FAM161A
CCT4
COMMD1
B3GNT2
EHBP1
WDPCP
MDH1
UGP2
VPS54
AFTPH
SERTAD2
SLC1A4
CEP68
RAB1A
ACTR2
SPRED2
MEIS1
WDR92
CNRIP1
PLEK
APLF
ARHGAP25
ANTXR1
GFPT1
AAK1
ANXA4
SNRNP27
MXD1
PCBP1
C2orf42
TIA1
PCYOX1
TGFA
ADD2
ATP6V1B1
NAGK
MPHOSPH10
PAIP2B
ZNF638
DYSF
CYP26B1
EXOC6B
SPR
SFXN5
RAB11FIP5
NOTO
SMYD5
CCT7
ALMS1
TPRKB
DUSP11
C2orf78
STAMBP
ACTG2
DGUOK
TET3
MTHFD2
WDR54
RTKN
WBP1
MOGS
CCDC142
TTC31
PCGF1
DQX1
AUP1
HTRA2
LOXL3
DOK1
M1AP
SEMA4F
HK2
POLE4
TACR1
EVA1A
MRPL19
GCFC2
LRRTM4
CTNNA2
LRRTM1
SUCLG1
DNAH6
TRABD2A
KCMF1
TCF7L1
TGOLN2
RETSAT
ELMOD3
CAPG
SH2D6
MAT2A
GGCX
VAMP8
USP39
ATOH8
ST3GAL5
POLR1A
PTCD3
IMMT
MRPL35
REEP1
KDM3A
RMND5A
KRCC1
SMYD1
FABP1
THNSL2
FOXI3
EIF2AK3
RPIA
MAL
MRPS5
ZNF2
STARD7
CIAO1
SNRNP200
NCAPH
ARID5A
KANSL3
LMAN2L
CNNM4
ANKRD23
SEMA4C
FAM178B
ACTR1B
ZAP70
TMEM131
VWA3B
CNGA3
INPP4A
UNC50
MGAT4A
RNU4-84P
TSGA10
C2orf15
MITD1
TXNDC9
EIF5B
REV1
AFF3
LONRF2
CHST10
NMS
NPAS2
TBC1D8
CNOT11
CREG2
RFX8
MAP4K4
IL1R1
IL1RL2
IL18R1
IL18RAP
SLC9A4
SLC9A2
MRPS9
TGFBRAP1
FHL2
NCK2
UXS1
ST6GAL2
SULT1C2
GCC2
RANBP2
CCDC138
EDAR
SH3RF3
NPHP1
BUB1
BCL2L11
ANAPC1
MERTK
ZC3H8
ZC3H6
POLR1B
CHCHD5
SLC20A1
CKAP2L
IL1RN
PAX8
FOXD4L1
SLC35F5
ACTR3
DPP10
DDX18
CCDC93
INSIG2
C1QL2
STEAP3
SCTR
CFAP221
TMEM177
PTPN4
EPB41L5
RALB
GLI2
TFCP2L1
CLASP1
NIFK
TSN
CNTNAP5
BIN1
MAP3K2
PROC
IWS1
MYO7B
LIMS2
GPR17
WDR33
POLR2D
AMMECR1L
SAP130
UGGT1
SMPD4
IMP4
PTPN18
ARHGEF4
PLEKHB2
TUBA3D
GPR39
NCKAP5
ACMSD
CCNT2
MAP3K19
RAB3GAP1
ZRANB3
R3HDM1
UBXN4
LCT
MCM6
CXCR4
THSD7B
HNMT
SPOPL
NXPH2
LRP1B
KYNU
ARHGAP15
GTDC1
ZEB2
ACVR2A
ORC4
MBD5
EPC2
KIF5C
LYPD6B
LYPD6
MMADHC
RND3
RBM43
NMI
TNFAIP6
RIF1
ARL5A
STAM2
FMNL2
PRPF40A
KCNJ3
NR4A2
GPD2
ERMN
CYTIP
ACVR1C
ACVR1
UPP2
CCDC148
PKP4
TANC1
WDSUB1
BAZ2B
CD302
ITGB6
RBMS1
TANK
PSMD14
TBR1
SLC4A10
DPP4
FAP
GCA
KCNH7
FIGN
GRB14
COBLL1
SLC38A11
SCN3A
SCN2A
CSRNP3
GALNT3
TTC21B
SCN1A
SCN9A
XIRP2
B3GALT1
STK39
CERS6
NOSTRIN
ABCB11
DHRS9
LRP2
KLHL41
FASTKD1
CCDC173
PHOSPHO2
KLHL23
METTL5
UBR3
MYO3B
SP5
ERICH2
GAD1
GORASP2
TLK1
DCAF17
DYNC1I2
SLC25A12
HAT1
METAP1D
ITGA6
PDK1
RAPGEF4
CDCA7
SP3
OLA1
CIR1
SCRN3
GPR155
WIPF1
CHRNA1
CHN1
ATF2
MTX2
HNRNPA3
NFE2L2
AGPS
TTC30B
TTC30A
RBM45
OSBPL6
FKBP7
PLEKHA3
TTN
CCDC141
SESTD1
ZNF385B
CWC22
UBE2E3
ITGA4
CERKL
NEUROD1
PDE1A
DNAJC10
FRZB
NCKAP1
DUSP19
NUP35
ZNF804A
FSIP2
ZC3H15
ITGAV
FAM171B
ZSWIM2
CALCRL
TFPI
GULP1
COL3A1
COL5A2
WDR75
SLC40A1
ANKAR
OSGEPL1
ORMDL1
PMS1
C2orf88
MSTN
HIBCH
INPP1
MFSD6
NAB1
GLS
STAT1
STAT4
MYO1B
NABP1
TMEFF2
SLC39A10
DNAH7
HECW2
CCDC150
GTF3C3
PGAP1
ANKRD44
SF3B1
HSPE1-MOB4
RFTN2
BOLL
PLCL1
SATB2
FTCDNL1
C2orf69
TYW5
SPATS2L
KCTD18
AOX1
BZW1
CLK1
NIF3L1
ORC2
FAM126B
CFLAR
CASP10
CASP8
TRAK2
STRADB
TMEM237
MPP4
ALS2
CDK15
KIAA2012
NOP58
BMPR2
FAM117B
ICA1L
CARF
NBEAL1
CYP20A1
ABI2
RAPH1
CTLA4
ICOS
PARD3B
NRP2
INO80D
NDUFS1
EEF1B2
GPR1
ZDBF2
ADAM23
DYTN
MDH1B
FASTKD2
KLF7
CREB1
METTL21A
CCNYL1
PLEKHM3
CRYGB
C2orf80
IDH1
PIKFYVE
PTH2R
MAP2
UNC80
KANSL1L
MYL1
CPS1
ERBB4
IKZF2
SPAG16
BARD1
ABCA12
ATIC
FN1
PECR
XRCC5
SMARCAL1
IGFBP5
TNS1
RUFY4
CXCR2
CXCR1
ARPC2
AAMP
PNKD
TMBIM1
CATIP
SLC11A1
VIL1
USP37
PLCD4
ZNF142
BCS1L
RNF25
STK36
TTLL4
CYP27A1
CDK5R2
IHH
NHEJ1
CNPPD1
ZFAND2B
ABCB6
ANKZF1
GLB1L
STK16
TUBA4A
DNAJB2
PTPRN
RESP18
DNPEP
DES
SPEG
GMPPA
ASIC4
CHPF
TMEM198
OBSL1
INHA
STK11IP
EPHA4
PAX3
FARSB
MOGAT1
ACSL3
KCNE4
SCG2
AP1S3
WDFY1
MRPL44
SERPINE2
FAM124B
CUL3
DOCK10
NYAP2
IRS1
RHBDD1
COL4A4
COL4A3
MFF
TM4SF20
AGFG1
DAW1
SPHKAP
DNER
TRIP12
SLC16A14
SP110
SP140
SP100
CAB39
ITM2C
PSMD1
HTR2B
ARMC9
NCL
PTMA
COPS7B
NPPC
DIS3L2
ECEL1
PRSS56
CHRND
CHRNG
TIGD1
EIF4E2
GIGYF2
NGEF
INPP5D
ATG16L1
SAG
DGKD
USP40
MROH2A
HJURP
TRPM8
ARL4C
SH3BP4
AGAP1
IQCA1
COPS8
COL6A3
MLPH
RAB17
LRRFIP1
RBM44
SCLY
ESPNL
KLHL30
ILKAP
HES6
PER2
TRAF3IP1
ASB1
[truncated: 10,163 more rows]

## Sheet: Human2Pig
SAMD11
KLHL17
PLEKHN1
HES4
ISG15
AGRN
RNF223
SDF4
UBE2J2
ACAP3
PUSL1
TAS1R3
DVL1
MXRA8
AURKAIP1
CCNL2
MRPL20
TMEM88B
VWA1
ATAD3A
TMEM240
MIB2
MMP23B
NADK
GNB1
TMEM52
CFAP74
GABRD
PRKCZ
SKI
MORN1
RER1
PLCH2
PANK4
MMEL1
ARHGEF16
MEGF6
TPRG1L
WRAP73
TP73
LRRC47
CEP104
DFFB
C1orf174
AJAP1
NPHP4
KCNAB2
RPL22
RNF207
ACOT7
ESPN
PLEKHG5
NOL9
TAS1R1
ZBTB48
KLHL21
PHF13
THAP3
DNAJC11
CAMTA1
TNFRSF9
PARK7
ERRFI1
SLC45A1
ENO1
CA6
SLC2A7
SLC2A5
GPR157
H6PD
SPSB1
SLC25A33
TMEM201
PIK3CD
CLSTN1
CTNNBIP1
LZIC
NMNAT1
RBP7
UBE4B
KIF1B
PGD
PEX14
CASZ1
MASP2
EXOSC10
MTOR
ANGPTL7
UBIAD1
FBXO2
FBXO6
MAD2L2
DRAXIN
MTHFR
CLCN6
KIAA2013
PLOD1
MFN2
MIIP
TNFRSF1B
VPS13D
DHRS3
C1orf158
LRRC38
TMEM51
FHAD1
CASP9
DNAJC16
AGMAT
PLEKHM2
SLC25A34
FBLIM1
SPEN
ZBTB17
FAM131C
EPHA2
ARHGEF19
FBXO42
NECAP2
CROCC
MFAP2
ATP13A2
SDHB
PADI2
PADI1
PADI3
PADI6
RCC2
ARHGEF10L
IGSF21
PAX7
TAS1R2
UBR4
EMC1
MRTO4
CAPZB
TMCO4
OTUD3
PLA2G5
UBXN10
MUL1
FAM43B
CDA
PINK1
DDOST
KIF17
SH2D5
HP1BP3
EIF4G3
ECE1
ALPL
RAP1GAP
USP48
HSPG2
CDC42
ZBTB40
EPHA8
C1QA
C1QC
C1QB
EPHB2
LACTBL1
KDM1A
LUZP1
HNRNPR
ZNF436
TCEA3
ASAP3
E2F2
ID3
PITHD1
LYPLA2
GALE
HMGCL
FUCA1
PNRC2
SRSF10
MYOM3
IFNLR1
GRHL3
STPG1
NIPAL3
RCAN3
NCMAP
SRRM1
CLIC4
RUNX3
SYF2
RSRP1
TMEM50A
LDLRAP1
MAN1C1
MTFR1L
AUNIP
PAQR7
STMN1
PAFAH2
EXTL1
SLC30A2
TRIM63
PDIK1L
FAM110D
CNKSR1
CATSPER4
CEP85
SH3BGRL3
UBXN11
ZNF683
LIN28A
DHDDS
RPS6KA1
ARID1A
PIGV
ZDHHC18
GPATCH3
NUDC
NR0B2
KDF1
TRNP1
SLC9A1
WDTC1
TMEM222
SYTL1
MAP3K6
CD164L2
WASF2
FGR
IFI6
FAM76A
STX12
PPP1R8
THEMIS2
RPA2
SMPDL3B
XKR8
EYA3
PTAFR
DNAJC8
SESN2
PHACTR4
RCC1
TRNAU1AP
TAF12
RAB42
GMEB1
YTHDF2
OPRD1
EPB41
SRSF4
PTPRU
MATN1
LAPTM5
SDC3
PUM1
NKAIN1
SNRNP40
ZCCHC17
SERINC2
TINAGL1
HCRTR1
PEF1
COL16A1
SPOCD1
PTP4A2
KHDRBS1
TMEM39B
KPNA6
TXLNA
CCDC28B
IQCC
DCDC2B
LCK
HDAC1
MARCKSL1
BSDC1
ZBTB8A
ZBTB8OS
SYNC
KIAA1522
S100PBP
FNDC5
HPCA
TMEM54
RNF19B
AZIN2
TRIM62
ZNF362
PHC2
ZSCAN20
GJB3
GJA4
DLGAP3
ZMYM6
ZMYM1
SFPQ
ZMYM4
KIAA0319L
NCDN
TFAP2E
PSMB2
C1orf216
CLSPN
TEKT2
COL8A2
TRAPPC3
MAP7D1
THRAP3
STK40
OSCP1
MRPS15
CSF3R
GRIK3
ZC3H12A
MEAF6
SNIP1
DNALI1
GNL2
RSPO1
C1orf109
CDCA8
EPHA10
MANEAL
YRDC
C1orf122
MTF1
INPP5B
SF3A3
FHL3
RRAGC
RHBDL2
AKIRIN1
NDUFS5
MACF1
HEYL
NT5C1A
HPCAL4
MYCL
MFSD2A
CAP1
PPT1
RLF
TMCO2
ZMPSTE24
SMAP2
ZFP69B
ZNF684
RIMS3
NFYC
KCNQ4
CTPS1
SLFNL1
SCMH1
FOXO6
EDN2
FOXJ3
RIMKLA
ZMYND12
PPCS
PPIH
CLDN19
P3H1
ERMAP
ZNF691
FAM183A
EBNA1BP2
TMEM125
C1orf210
TIE1
MPL
CDC20
ELOVL1
MED8
SZT2
HYI
PTPRF
ST3GAL3
IPO13
DPH2
ATP6V0B
B4GALT2
CCDC24
SLC6A9
DMAP1
TMEM53
KIF2C
PLK3
BTBD19
PTCH2
EIF2B3
HECTD3
UROD
ZSWIM5
TOE1
TESK2
MMACHC
AKR1A1
NASP
TMEM69
IPP
MAST2
TSPAN1
POMGNT1
LURAP1
RAD54L
LRRC41
NSUN4
FAAH
DMBX1
MKNK1
MOB3C
EFCAB14
STIL
TRABD2B
SPATA6
ELAVL4
DMRTA2
FAF1
CDKN2C
C1orf185
RNF11
TTC39A
EPS15
OSBPL9
RAB3B
TXNDC12
BTF3L4
ZFYVE9
CC2D1B
ORC1
PRPF38A
GPX7
ZYG11B
ZYG11A
ECHDC2
SLC1A7
CPT2
LRP8
NDC1
YIPF1
DIO1
HSPB11
LRRC42
LDLRAD1
TMEM59
TCEANC2
CDCP2
MRPL37
SSBP3
ACOT11
FAM151A
TTC4
PARS2
TMEM61
BSND
PCSK9
USP24
PRKAA2
C8A
C8B
DAB1
OMA1
TACSTD2
MYSM1
FGGY
C1orf87
NFIA
TM2D1
KANK4
USP1
DOCK7
ANGPTL3
ATG4C
ALG6
EFCAB7
PGM1
ROR1
UBE2U
CACHD1
RAVER2
JAK1
AK4
DNAJC6
LEPROT
LEPR
PDE4B
SGIP1
MIER1
SLC35D1
IL23R
IL12RB2
SERBP1
GADD45A
DIRAS3
WLS
RPE65
DEPDC1
SRSF11
ANKRD13C
CTH
PTGER3
ZRANB2
NEGR1
LRRIQ3
FPGT
CRYZ
TYW3
LHX8
SLC44A5
ACADM
ASB17
ST6GALNAC3
ST6GALNAC5
PIGK
AK5
NEXN
DNAJB4
GIPC2
PTGFR
IFI44L
TTLL7
PRKACB
SAMD13
RPF1
SPATA1
CTBS
SSX2IP
LPAR3
MCOLN2
MCOLN3
SYDE2
C1orf52
BCL10
DDAH1
ZNHIT6
ODF2L
CLCA2
CLCA1
SH3GLB1
PKN2
GTF2B
LRRC8D
ZNF326
ZNF644
HFM1
CDC7
TGFBR3
EPHX4
BTBD8
GLMN
RPAP2
EVI5
RPL5
MTF2
TMED5
CCDC18
DR1
FNBP1L
BCAR3
DNTTIP2
GCLM
ABCA4
ARHGAP29
ABCD3
F3
SLC44A3
CNN3
ALG14
PTBP2
DPYD
SNX7
PALMD
FRRS1
AGL
SLC35A3
SASS6
TRMT13
LRRC39
DBT
RTCA
CDC14A
VCAM1
EXTL2
SLC30A7
DPH5
S1PR1
OLFM3
COL11A1
RNPC3
PRMT6
NTNG1
SLC25A24
FAM102B
HENMT1
STXBP3
GPSM2
WDR47
TAF13
TMEM167B
C1orf194
CELSR2
PSRC1
MYBPHL
SORT1
SYPL2
ATXN7L2
CYB561D1
AMIGO1
GNAI3
GNAT2
AMPD2
GSTM3
EPS8L3
CSF1
AHCYL1
STRIP1
SLC6A17
KCNC4
RBM15
SLC16A4
KCNA2
CD53
LRIF1
DRAM2
CEPT1
DENND2D
CHI3L2
CHIA
OVGP1
WDR77
ADORA3
RAP1A
DDX20
KCND3
CTTNBP2NL
WNT2B
ST7L
CAPZA1
MOV10
RHOC
PPM1J
SLC16A1
LRIG2
MAGI3
PHTF1
BCL2L15
AP4B1
DCLRE1B
HIPK1
SYT6
TRIM33
DENND2C
AMPD1
NRAS
CSDE1
SIKE1
SYCP1
TSPAN2
NGF
VANGL1
CASQ2
SLC22A15
MAB21L3
ATP1A1
CD58
IGSF3
CD2
PTGFRN
CD101
TTF2
TRIM45
VTCN1
MAN1A2
WDR3
WARS2
HAO2
PHGDH
HMGCS2
NOTCH2
SEC22B
PDZK1
RNF115
PIAS3
ANKRD35
ITGA10
RBM8A
LIX1L
ANKRD34A
TXNIP
PRKAB2
FMO5
CHD1L
BCL9
ACP6
GJA5
BOLA1
SV2A
MTMR11
OTUD7B
VPS45
PLEKHO1
CA14
APH1A
CIART
PRPF3
RPRD2
TARS2
ECM1
ADAMTSL4
MCL1
GOLPH3L
CTSS
ARNT
SETDB1
CERS2
ANXA9
BNIPL
CDC42SE1
MLLT11
SEMA6C
TNFAIP8L2
SCNM1
LYSMD1
VPS72
PIP5K1A
ZNF687
PI4KB
RFX5
SELENBP1
PSMB4
POGZ
TUFT1
SNX27
CELF3
MRPL9
OAZ3
TDRKH
RORC
C2CD4D
THEM5
S100A10
S100A11
PGLYRP3
S100A12
S100A8
S100A6
S100A5
S100A4
S100A2
S100A14
S100A1
SNAPIN
ILF2
NPR1
INTS3
GATAD2B
DENND4B
CRTC2
SLC39A1
CREB3L4
NUP210L
TPM3
C1orf43
UBAP2L
HAX1
AQP10
ATP8B2
IL6R
SHE
TDRD10
UBE2Q1
CHRNB2
ADAR
KCNN3
PMVK
PBXIP1
SHC1
ZBTB7B
ADAM15
EFNA1
SLC50A1
KRTCAP2
TRIM46
THBS3
MTX1
GBA
FAM189B
SCAMP3
CLK2
HCN3
RUSC1
ASH1L
MSTO1
DAP3
SYT11
RIT1
ARHGEF2
SSR2
UBQLN4
LAMTOR2
RAB25
LMNA
SEMA4A
TMEM79
GLMP
CCT3
TSACC
RHBG
MEF2D
IQGAP3
GPATCH4
HAPLN2
BCAN
NES
CRABP2
ISG20L2
RRNAD1
MRPL24
HDGF
PRCC
SH2D2A
NTRK1
INSRR
PEAR1
LRRC71
ARHGEF11
ETV3
FCRL4
FCRL3
FCRL1
CD1E
SPTA1
MNDA
CADM3
ACKR1
CRP
DUSP23
FCRL6
SLAMF8
VSIG8
CFAP45
IGSF9
SLAMF9
KCNJ10
KCNJ9
IGSF8
CASQ1
PEA15
COPA
NCSTN
VANGL2
CD84
CD48
SLAMF7
LY9
CD244
ITLN2
F11R
TSTD1
USF1
ARHGAP30
KLHDC9
PFDN2
NIT1
DEDD
USP21
PPOX
ADAMTS4
NDUFS2
FCER1G
TOMM40L
NR1I3
PCP4L1
SDHC
CFAP126
DUSP12
ATF6
OLFML2B
UHMK1
UAP1
DDR2
HSD17B7
RGS4
RGS5
NUF2
PBX1
LMX1A
RXRG
MGST3
TMCO1
UCK2
FAM78B
POGK
TADA1
ILDR2
MAEL
GPA33
POU2F1
CD247
RCSD1
MPZL1
ADCY10
MPC2
DCAF6
GPR161
TIPRL
SFT2D2
TBX19
DPT
ATP1B1
NME7
BLZF1
CCDC181
SLC19A2
F5
SELP
C1orf112
SELL
METTL18
SCYL3
KIFAP3
METTL11B
GORAB
PRRX1
MROH9
FMO1
FMO4
PRRC2C
MYOC
VAMP4
DNM3
PIGC
SUCO
TNFSF18
TNFSF4
PRDX6
SLC9C2
KLHL20
CENPL
DARS2
ZBTB37
SERPINC1
RC3H1
CACYBP
MRPS14
TNN
KIAA0040
TNR
PAPPA2
ASTN1
BRINP2
SEC16B
RASAL2
TEX35
RALGPS2
ANGPTL1
FAM20B
TOR3A
ABL2
SOAT1
AXDND1
NPHS2
TDRD5
TOR1AIP2
TOR1AIP1
QSOX1
LHX4
XPR1
KIAA1614
STX6
MR1
IER5
CACNA1E
ZNF648
RGSL1
RNASEL
RGS16
RGS8
NPL
DHX9
SHCBP1L
LAMC1
LAMC2
NMNAT2
SMG7
NCF2
ARPC5
RGL1
COLGALT2
C1orf21
EDEM3
RNF2
TRMT1L
SWT1
IVNS1ABP
HMCN1
TPR
PDC
PTGS2
PLA2G4A
BRINP3
RGS18
RGS21
RGS1
RGS13
RGS2
UCHL5
CDC73
B3GALT2
KCNT2
F13B
ASPM
ZBTB41
CRB1
DENND1B
C1orf53
NEK7
ATP6V1G3
PTPRC
NR5A2
ZNF281
KIF14
DDX59
CAMSAP2
KIF21B
CACNA1S
TMEM9
PKP1
TNNT2
LAD1
TNNI1
CSRP1
NAV1
IPO9
SHISA4
LMOD1
RNPEP
GPR37L1
ARL8A
PTPN7
UBE2T
PPP1R12B
SYT2
KDM5B
RABIF
PPFIA4
ADORA1
MYBPH
FMOD
PRELP
OPTC
ATP2B4
LAX1
SNRPE
SOX13
ETNK2
REN
KISS1
PLEKHA6
PPP1R15B
PIK3C2B
MDM4
LRRN2
NFASC
CNTN2
RBBP5
DSTYK
TMCC2
NUAK2
LEMD1
CDK18
ELK4
SLC45A3
NUCKS1
RAB29
SLC41A1
SLC26A9
RAB7B
AVPR1B
IKBKE
RASSF5
EIF2D
DYRK3
MAPKAPK2
IL10
IL19
IL24
PIGR
C4BPB
C1orf116
YOD1
CD34
PLXNA2
CAMK1G
LAMB3
G0S2
HSD11B1
TRAF3IP3
C1orf74
IRF6
SYT14
SERTAD4
HHAT
RCOR3
TRAF5
RD3
SLC30A1
NEK2
LPGAT1
INTS7
DTL
PPP2R5A
NENF
ATF3
BATF3
NSL1
TATDN3
FLVCR1
VASH2
ANGEL2
RPS6KC1
PROX1
SMYD2
PTPN14
CENPF
KCNK2
KCTD3
ESRRG
GPATCH2
SPATA17
RRP15
TGFB2
LYPLAL1
BPNT1
IARS2
RAB3GAP2
MARK1
C1orf115
HLX
DUSP10
MIA3
AIDA
BROX
FAM177B
DISP1
SUSD4
CAPN8
CAPN2
TP53BP2
DEGS1
NVL
CNIH4
WDR26
CNIH3
LBR
EPHX1
TMEM63A
SDE2
ACBD3
PARP1
CDC42BPA
SNAP47
JMJD4
WNT9A
C1orf35
MRPL55
GJC2
IBA57
TRIM11
TRIM17
RNF187
RHOU
RAB4A
CCSAP
NUP133
ABCB10
TAF5L
URB2
GALNT2
PGBD5
COG2
AGT
CAPN9
C1orf198
TTC13
ARV1
FAM89A
TRIM67
C1orf131
GNPAT
EXOC8
SPRTN
DISC1
SIPA1L2
NTPCR
KCNK1
SLC35F3
TARBP1
IRF2BP2
ARID4B
GGPS1
B3GALNT2
LYST
NID1
GPR137B
EDARADD
LGALS8
HEATR1
ACTN2
MTR
RYR2
CHRM3
RGS7
FH
KMO
EXO1
MAP1LC3C
PLD5
CEP170
SDCCAG8
AKT3
ZBTB18
DESI2
HNRNPU
KIF26B
SMYD3
TFB2M
CNST
AHCTF1
ZNF496
NLRP3
GCSAML
SH3BP5L
ZNF672
ZNF692
FAM110C
SH3YL1
ACP1
PXDN
MYT1L
TRAPPC12
ADI1
COLEC11
SOX11
CMPK2
RSAD2
RNF144A
ID2
KIDINS220
MBOAT2
ASAP2
ITGB1BP1
CPSF3
IAH1
ADAM17
YWHAQ
TAF1B
GRHL1
KLF11
ODC1
NOL10
ATP6V1C2
PDIA6
KCNF1
ROCK2
E2F6
GREB1
NTSR2
LPIN1
TRIB2
NBAS
DDX1
MYCN
RAD51AP2
VSNL1
SMC6
GEN1
KCNS3
RDH14
OSR1
WDR35
MATN3
LAPTM4A
SDC1
PUM2
HS1BP3
APOB
KLHL29
ATAD2B
UBXN2A
MFSD2B
SF3B6
TP53I3
PFN4
ITSN2
NCOA1
ADCY3
DNAJC27
EFR3B
DNMT3A
ASXL2
KIF3C
RAB10
HADHA
HADHB
DRC1
OTOF
CIB4
KCNK3
SLC35F6
CENPA
DPYSL5
MAPRE3
TMEM214
AGBL5
EMILIN1
KHK
ABHD1
PREB
SLC5A6
CAD
SLC30A3
MPV17
GTF3C2
EIF2B4
SNX17
ZNF513
PPM1G
NRBP1
KRTCAP3
IFT172
FNDC4
GCKR
ZNF512
GPN1
SUPT7L
SLC4A1AP
RBKS
FOSL2
PLB1
PPP1CB
SPDYA
TRMT61B
WDR43
CLIP4
YPEL5
LCLAT1
CAPN13
GALNT14
EHD3
XDH
SRD5A2
MEMO1
DPY30
SPAST
SLC30A6
YIPF4
BIRC6
TTC27
LTBP1
RASGRP3
FAM98A
CRIM1
FEZ2
VIT
STRN
HEATR5B
GPATCH11
SULT6B1
CEBPZ
NDUFAF7
PRKD3
QPCT
CDC42EP3
CYP1B1
ATL2
HNRNPLL
SRSF7
GEMIN6
DHX57
MORN2
ARHGEF33
SOS1
MAP4K3
TMEM178A
THUMPD2
SLC8A1
PKDCC
EML4
COX7A2L
KCNG3
MTA3
HAAO
ZFP36L2
PLEKHH2
DYNC2LI1
ABCG5
ABCG8
SLC3A1
PREPL
CAMKMT
SRBD1
PRKCE
EPAS1
ATP6V1E2
RHOQ
SOCS5
MCFD2
TTC7A
EPCAM
MSH2
KCNK12
MSH6
FBXO11
FOXN2
PPP1R21
FSHR
NRXN1
CHAC2
ERLEC1
PSME4
C2orf73
SPTBN1
EML6
RTN4
CLHC1
MTIF2
CCDC88A
CFAP36
PNPT1
EFEMP1
CCDC85A
VRK2
FANCL
BCL11A
PAPOLG
REL
PUS10
PEX13
KIAA1841
C2orf74
USP34
XPO1
FAM161A
CCT4
COMMD1
B3GNT2
TMEM17
EHBP1
OTX1
MDH1
UGP2
VPS54
PELI1
LGALSL
AFTPH
SERTAD2
SLC1A4
CEP68
RAB1A
ACTR2
SPRED2
MEIS1
ETAA1
WDR92
CNRIP1
PLEK
FBXO48
APLF
PROKR1
ARHGAP25
GKN1
ANTXR1
GFPT1
AAK1
ANXA4
SNRNP27
MXD1
ASPRV1
PCBP1
C2orf42
TIA1
PCYOX1
TGFA
ADD2
CLEC4F
VAX2
ATP6V1B1
ANKRD53
NAGK
MCEE
MPHOSPH10
ZNF638
DYSF
CYP26B1
EXOC6B
EMX1
SFXN5
RAB11FIP5
SMYD5
PRADC1
CCT7
FBXO41
EGR4
ALMS1
TPRKB
DUSP11
STAMBP
ACTG2
DGUOK
TET3
MOB1A
MTHFD2
WDR54
RTKN
WBP1
MOGS
CCDC142
TTC31
AUP1
HTRA2
LOXL3
DOK1
M1AP
SEMA4F
HK2
POLE4
TACR1
EVA1A
MRPL19
GCFC2
LRRTM4
LRRTM1
SUCLG1
KCMF1
RETSAT
ELMOD3
CAPG
MAT2A
GGCX
VAMP5
RNF181
TMEM150A
USP39
C2orf68
SFTPB
GNLY
ATOH8
ST3GAL5
POLR1A
PTCD3
IMMT
MRPL35
REEP1
KDM3A
RMND5A
CD8A
KRCC1
SMYD1
TEX37
EIF2AK3
RPIA
MRPS5
ZNF514
ZNF2
PROM2
KCNIP3
ADRA2B
DUSP2
STARD7
TMEM127
CIAO1
SNRNP200
ITPRIPL1
NCAPH
NEURL3
ARID5A
KANSL3
LMAN2L
CNNM4
CNNM3
ANKRD39
SEMA4C
FAM178B
ACTR1B
ZAP70
TMEM131
VWA3B
CNGA3
INPP4A
UNC50
MGAT4A
TSGA10
MITD1
LYG2
TXNDC9
EIF5B
REV1
LONRF2
CHST10
PDCL3
NPAS2
TBC1D8
CNOT11
RNF149
CREG2
RFX8
MAP4K4
IL1R2
IL1R1
IL1RL2
IL18RAP
SLC9A4
SLC9A2
MRPS9
TGFBRAP1
C2orf49
FHL2
NCK2
UXS1
ST6GAL2
SLC5A7
SULT1C4
GCC2
RANBP2
CCDC138
EDAR
SH3RF3
NPHP1
BUB1
ACOXL
ANAPC1
MERTK
TMEM87B
FBLN7
ZC3H8
ZC3H6
POLR1B
CHCHD5
SLC20A1
CKAP2L
IL1A
SLC35F5
ACTR3
DPP10
DDX18
CCDC93
MARCO
C1QL2
STEAP3
C2orf76
DBI
SCTR
CFAP221
TMEM177
PTPN4
EPB41L5
TMEM185B
RALB
INHBB
GLI2
TFCP2L1
CLASP1
NIFK
TSN
CNTNAP5
BIN1
ERCC3
MAP3K2
PROC
IWS1
MYO7B
GPR17
WDR33
SFT2D3
POLR2D
SAP130
UGGT1
HS6ST1
SMPD4
CCDC115
IMP4
PTPN18
AMER3
FAM168B
PLEKHB2
LYPD1
MGAT5
TMEM163
ACMSD
CCNT2
MAP3K19
RAB3GAP1
ZRANB3
R3HDM1
UBXN4
MCM6
CXCR4
THSD7B
HNMT
SPOPL
NXPH2
KYNU
ARHGAP15
GTDC1
ZEB2
ACVR2A
ORC4
MBD5
EPC2
KIF5C
LYPD6B
MMADHC
RND3
NMI
TNFAIP6
RIF1
NEB
ARL5A
STAM2
FMNL2
PRPF40A
ARL6IP6
GALNT13
NR4A2
GPD2
GALNT5
ERMN
CYTIP
ACVR1C
ACVR1
UPP2
CCDC148
PKP4
DAPL1
TANC1
WDSUB1
BAZ2B
CD302
PLA2R1
ITGB6
RBMS1
PSMD14
TBR1
SLC4A10
DPP4
FAP
IFIH1
GCA
KCNH7
FIGN
GRB14
COBLL1
SLC38A11
SCN3A
SCN2A
CSRNP3
GALNT3
TTC21B
SCN1A
SCN9A
SCN7A
XIRP2
B3GALT1
STK39
CERS6
NOSTRIN
G6PC2
ABCB11
DHRS9
LRP2
KLHL41
FASTKD1
PPIG
CCDC173
PHOSPHO2
KLHL23
SSB
UBR3
MYO3B
SP5
GAD1
GORASP2
TLK1
METTL8
DCAF17
CYBRD1
DYNC1I2
SLC25A12
HAT1
METAP1D
DLX1
ITGA6
PDK1
RAPGEF4
CDCA7
SP3
OLA1
CIR1
SCRN3
GPR155
CHRNA1
ATF2
HOXD3
HOXD1
MTX2
HNRNPA3
NFE2L2
AGPS
RBM45
OSBPL6
PRKRA
FKBP7
PLEKHA3
SESTD1
ZNF385B
CWC22
ITGA4
CERKL
NEUROD1
PPP1R1C
PDE1A
DNAJC10
FRZB
NCKAP1
DUSP19
NUP35
ZNF804A
ZC3H15
ITGAV
FAM171B
ZSWIM2
CALCRL
TFPI
GULP1
COL3A1
COL5A2
WDR75
SLC40A1
ANKAR
OSGEPL1
PMS1
C2orf88
MSTN
HIBCH
INPP1
MFSD6
NAB1
GLS
STAT1
STAT4
MYO1B
NABP1
TMEFF2
SLC39A10
DNAH7
STK17B
CCDC150
GTF3C3
PGAP1
ANKRD44
SF3B1
COQ10B
HSPD1
HSPE1
RFTN2
BOLL
PLCL1
SATB2
C2orf69
TYW5
SPATS2L
AOX1
BZW1
CLK1
NIF3L1
ORC2
FAM126B
CFLAR
CASP10
CASP8
TRAK2
STRADB
TMEM237
MPP4
ALS2
CDK15
FZD7
KIAA2012
NOP58
BMPR2
FAM117B
ICA1L
WDR12
CARF
ABI2
CTLA4
ICOS
PARD3B
NRP2
INO80D
NDUFS1
EEF1B2
GPR1
ZDBF2
ADAM23
DYTN
MDH1B
FASTKD2
CPO
KLF7
CREB1
METTL21A
FZD5
PLEKHM3
C2orf80
PIKFYVE
PTH2R
MAP2
UNC80
KANSL1L
ACADL
MYL1
LANCL1
CPS1
ERBB4
IKZF2
VWC2L
BARD1
ABCA12
ATIC
FN1
MREG
PECR
XRCC5
SMARCAL1
IGFBP2
IGFBP5
RUFY4
ARPC2
GPBAR1
AAMP
PNKD
CATIP
SLC11A1
CTDSP1
VIL1
PLCD4
BCS1L
STK36
TTLL4
CYP27A1
WNT6
WNT10A
CDK5R2
NHEJ1
CNPPD1
ZFAND2B
ABCB6
GLB1L
STK16
TUBA4A
DNAJB2
PTPRN
DNPEP
DES
GMPPA
ASIC4
CHPF
TMEM198
OBSL1
INHA
STK11IP
SLC4A3
EPHA4
PAX3
SGPP2
ACSL3
KCNE4
SCG2
AP1S3
MRPL44
SERPINE2
FAM124B
CUL3
DOCK10
NYAP2
IRS1
RHBDD1
COL4A4
MFF
TM4SF20
AGFG1
SLC19A3
SPHKAP
PID1
DNER
TRIP12
FBXO36
SLC16A14
SP110
[truncated: 10,074 more rows]

## Sheet: Human2Mouse
SAMD11
NOC2L
KLHL17
PLEKHN1
PERM1
ISG15
AGRN
RNF223
C1orf159
TTLL10
TNFRSF18
TNFRSF4
SDF4
B3GALT6
UBE2J2
ACAP3
PUSL1
CPTP
TAS1R3
DVL1
MXRA8
AURKAIP1
CCNL2
MRPL20
TMEM88B
VWA1
ATAD3A
TMEM240
SSU72
MIB2
MMP23B
NADK
GNB1
TMEM52
CFAP74
GABRD
PRKCZ
SKI
MORN1
RER1
PEX10
PLCH2
PANK4
HES5
TNFRSF14
MMEL1
TTC34
PRDM16
ARHGEF16
MEGF6
TPRG1L
WRAP73
TP73
CCDC27
SMIM1
LRRC47
CEP104
DFFB
C1orf174
AJAP1
NPHP4
KCNAB2
CHD5
RPL22
RNF207
ICMT
GPR153
ACOT7
ESPN
TNFRSF25
PLEKHG5
NOL9
TAS1R1
ZBTB48
KLHL21
PHF13
THAP3
DNAJC11
CAMTA1
VAMP3
PER3
TNFRSF9
PARK7
ERRFI1
SLC45A1
RERE
CA6
SLC2A5
GPR157
H6PD
SPSB1
SLC25A33
TMEM201
PIK3CD
CLSTN1
CTNNBIP1
LZIC
NMNAT1
RBP7
UBE4B
KIF1B
PGD
DFFA
PEX14
C1orf127
TARDBP
MASP2
SRM
EXOSC10
MTOR
ANGPTL7
UBIAD1
FBXO2
FBXO44
FBXO6
MAD2L2
DRAXIN
AGTRAP
MTHFR
CLCN6
NPPA
KIAA2013
PLOD1
MFN2
MIIP
TNFRSF8
TNFRSF1B
VPS13D
DHRS3
LRRC38
PDPN
PRDM2
KAZN
TMEM51
FHAD1
EFHD2
CASP9
DNAJC16
AGMAT
PLEKHM2
SLC25A34
TMEM82
FBLIM1
SPEN
ZBTB17
HSPB7
FAM131C
EPHA2
ARHGEF19
FBXO42
SZRD1
SPATA21
NECAP2
CROCC
MFAP2
ATP13A2
SDHB
PADI2
PADI1
PADI4
PADI6
RCC2
ARHGEF10L
IGSF21
KLHDC7A
PAX7
UBR4
EMC1
MRTO4
AKR7L
CAPZB
NBL1
HTR6
TMCO4
OTUD3
PLA2G5
PLA2G2D
PLA2G2C
UBXN10
VWA5B1
CAMK2N1
MUL1
FAM43B
CDA
PINK1
DDOST
KIF17
SH2D5
HP1BP3
EIF4G3
ECE1
ALPL
RAP1GAP
USP48
LDLRAD2
HSPG2
CDC42
WNT4
ZBTB40
EPHA8
C1QA
C1QC
C1QB
EPHB2
LACTBL1
KDM1A
LUZP1
HNRNPR
ZNF436
TCEA3
ASAP3
E2F2
ID3
RPL11
PITHD1
LYPLA2
GALE
HMGCL
FUCA1
CNR2
PNRC2
SRSF10
MYOM3
IFNLR1
GRHL3
STPG1
NIPAL3
RCAN3
NCMAP
SRRM1
CLIC4
RUNX3
SYF2
RSRP1
TMEM50A
LDLRAP1
MAN1C1
MTFR1L
AUNIP
PAQR7
STMN1
PAFAH2
EXTL1
SLC30A2
TRIM63
PDIK1L
FAM110D
ZNF593
CNKSR1
CATSPER4
CEP85
SH3BGRL3
UBXN11
CD52
DHDDS
RPS6KA1
ARID1A
PIGV
ZDHHC18
SFN
GPN2
GPATCH3
NUDC
KDF1
TRNP1
SLC9A1
WDTC1
TMEM222
SYTL1
MAP3K6
CD164L2
GPR3
WASF2
AHDC1
FGR
FAM76A
STX12
PPP1R8
THEMIS2
RPA2
SMPDL3B
XKR8
EYA3
PTAFR
DNAJC8
SESN2
MED18
PHACTR4
RCC1
TRNAU1AP
TAF12
RAB42
GMEB1
YTHDF2
OPRD1
EPB41
TMEM200B
SRSF4
MECR
PTPRU
MATN1
LAPTM5
SDC3
PUM1
NKAIN1
SNRNP40
ZCCHC17
FABP3
SERINC2
TINAGL1
HCRTR1
PEF1
COL16A1
SPOCD1
PTP4A2
KHDRBS1
TMEM39B
KPNA6
TXLNA
CCDC28B
IQCC
DCDC2B
TMEM234
EIF3I
FAM167B
LCK
HDAC1
MARCKSL1
TSSK3
FAM229A
BSDC1
ZBTB8A
ZBTB8OS
RBBP4
SYNC
KIAA1522
S100PBP
FNDC5
HPCA
RNF19B
AK2
AZIN2
TRIM62
ZNF362
A3GALT2
PHC2
ZSCAN20
CSMD2
HMGB4
C1orf94
SMIM12
GJB3
GJA4
DLGAP3
ZMYM6
ZMYM1
SFPQ
ZMYM4
KIAA0319L
NCDN
PSMB2
C1orf216
CLSPN
AGO4
AGO1
AGO3
TEKT2
COL8A2
TRAPPC3
MAP7D1
THRAP3
SH3D21
EVA1B
STK40
LSM10
OSCP1
MRPS15
CSF3R
GRIK3
ZC3H12A
MEAF6
SNIP1
DNALI1
GNL2
RSPO1
C1orf109
CDCA8
EPHA10
MANEAL
YRDC
C1orf122
MTF1
INPP5B
SF3A3
FHL3
POU3F1
RRAGC
RHBDL2
AKIRIN1
NDUFS5
MACF1
PABPC4
HEYL
NT5C1A
HPCAL4
PPIE
TRIT1
MYCL
MFSD2A
CAP1
PPT1
RLF
TMCO2
ZMPSTE24
COL9A2
SMAP2
ZFP69
EXO5
RIMS3
NFYC
KCNQ4
CITED4
CTPS1
SLFNL1
SCMH1
FOXO6
EDN2
HIVEP3
GUCA2B
FOXJ3
RIMKLA
ZMYND12
PPCS
CCDC30
YBX1
CLDN19
P3H1
C1orf50
ERMAP
ZNF691
SLC2A1
FAM183A
EBNA1BP2
CFAP57
TMEM125
C1orf210
TIE1
MPL
CDC20
ELOVL1
MED8
SZT2
HYI
PTPRF
KDM4A
ST3GAL3
ARTN
IPO13
DPH2
ATP6V0B
B4GALT2
CCDC24
SLC6A9
DMAP1
ERI3
RNF220
TMEM53
KIF2C
PLK3
BTBD19
PTCH2
EIF2B3
HECTD3
UROD
ZSWIM5
HPDL
TOE1
TESK2
MMACHC
PRDX1
AKR1A1
NASP
CCDC17
GPBP1L1
TMEM69
IPP
MAST2
TSPAN1
POMGNT1
LURAP1
RAD54L
LRRC41
FAAH
KNCN
MKNK1
MOB3C
ATPAF1
TEX38
EFCAB14
CYP4B1
CYP4X1
PDZK1IP1
TAL1
STIL
CMPK1
FOXE3
FOXD2
TRABD2B
SLC5A9
SPATA6
AGBL4
ELAVL4
DMRTA2
FAF1
CDKN2C
RNF11
TTC39A
EPS15
OSBPL9
RAB3B
TXNDC12
BTF3L4
ZFYVE9
CC2D1B
ORC1
PRPF38A
GPX7
COA7
ZYG11B
ECHDC2
SCP2
PODN
SLC1A7
CPT2
MAGOH
LRP8
DMRTB1
GLIS1
NDC1
YIPF1
HSPB11
LRRC42
TMEM59
TCEANC2
MRPL37
SSBP3
ACOT11
FAM151A
TTC4
PARS2
TTC22
DHCR24
TMEM61
PCSK9
USP24
PRKAA2
C8B
DAB1
OMA1
TACSTD2
MYSM1
JUN
FGGY
HOOK1
NFIA
TM2D1
L1TD1
KANK4
USP1
DOCK7
ANGPTL3
ATG4C
ALG6
ITGB3BP
EFCAB7
PGM1
ROR1
UBE2U
CACHD1
RAVER2
JAK1
AK4
DNAJC6
LEPROT
LEPR
PDE4B
SGIP1
INSL5
MIER1
SLC35D1
IL12RB2
SERBP1
GADD45A
GNG12
WLS
RPE65
DEPDC1
LRRC7
LRRC40
SRSF11
ANKRD13C
CTH
PTGER3
ZRANB2
NEGR1
LRRIQ3
FPGT
ERICH3
CRYZ
TYW3
LHX8
SLC44A5
ACADM
RABGGTB
MSH4
ST6GALNAC3
ST6GALNAC5
PIGK
AK5
ZZZ3
USP33
NEXN
FUBP1
DNAJB4
GIPC2
PTGFR
IFI44
TTLL7
PRKACB
SAMD13
DNASE2B
RPF1
SPATA1
CTBS
SSX2IP
LPAR3
MCOLN2
SYDE2
C1orf52
BCL10
DDAH1
ZNHIT6
ODF2L
CLCA2
CLCA1
SH3GLB1
LMO4
PKN2
GTF2B
GBP5
LRRC8B
LRRC8D
ZNF326
BARHL2
ZNF644
HFM1
CDC7
TGFBR3
BRDT
EPHX4
SETSIP
C1orf146
GLMN
RPAP2
EVI5
RPL5
MTF2
TMED5
CCDC18
DR1
FNBP1L
BCAR3
DNTTIP2
GCLM
ABCA4
ARHGAP29
ABCD3
F3
CNN3
ALG14
PTBP2
DPYD
SNX7
PALMD
FRRS1
AGL
SLC35A3
SASS6
TRMT13
LRRC39
DBT
RTCA
CDC14A
GPR88
VCAM1
EXTL2
SLC30A7
DPH5
S1PR1
OLFM3
COL11A1
RNPC3
PRMT6
NTNG1
VAV3
SLC25A24
FAM102B
HENMT1
PRPF38B
FNDC7
STXBP3
AKNAD1
GPSM2
WDR47
TAF13
C1orf194
CELSR2
PSRC1
MYBPHL
SORT1
PSMA5
SYPL2
ATXN7L2
CYB561D1
AMIGO1
GPR61
GNAI3
GNAT2
AMPD2
GSTM4
GSTM2
GSTM3
EPS8L3
CSF1
AHCYL1
STRIP1
ALX3
SLC6A17
KCNC4
RBM15
SLC16A4
LAMTOR5
PROK1
KCNA10
KCNA2
KCNA3
CD53
LRIF1
DRAM2
CEPT1
DENND2D
PIFO
OVGP1
WDR77
C1orf162
ADORA3
RAP1A
DDX20
KCND3
CTTNBP2NL
WNT2B
ST7L
MOV10
RHOC
PPM1J
SLC16A1
LRIG2
MAGI3
PHTF1
RSBN1
PTPN22
BCL2L15
DCLRE1B
HIPK1
OLFML3
SYT6
TRIM33
BCAS2
DENND2C
AMPD1
NRAS
CSDE1
SIKE1
TSPAN2
NGF
VANGL1
CASQ2
NHLH2
SLC22A15
MAB21L3
ATP1A1
IGSF3
CD2
PTGFRN
CD101
TTF2
TRIM45
VTCN1
MAN1A2
GDAP2
WDR3
SPAG17
TBX15
WARS2
HAO2
ZNF697
PHGDH
HMGCS2
NOTCH2
SEC22B
PDZK1
CD160
RNF115
POLR3C
NUDT17
PIAS3
ANKRD35
PEX11B
LIX1L
ANKRD34A
TXNIP
PRKAB2
FMO5
CHD1L
BCL9
ACP6
GJA5
PDE4DIP
BOLA1
SV2A
SF3B4
MTMR11
OTUD7B
VPS45
PLEKHO1
ANP32E
CA14
APH1A
C1orf54
CIART
MRPS21
PRPF3
RPRD2
TARS2
ECM1
ADAMTSL4
MCL1
ENSA
GOLPH3L
CTSS
CTSK
ARNT
SETDB1
CERS2
ANXA9
BNIPL
C1orf56
CDC42SE1
MLLT11
GABPB2
SEMA6C
TNFAIP8L2
SCNM1
LYSMD1
VPS72
PIP5K1A
PSMD4
ZNF687
PI4KB
RFX5
PSMB4
POGZ
CGN
TUFT1
SNX27
CELF3
RIIAD1
MRPL9
OAZ3
TDRKH
LINGO4
RORC
C2CD4D
THEM4
S100A10
S100A11
TCHH
HRNR
S100A8
S100A6
S100A5
S100A4
S100A16
S100A14
S100A13
S100A1
CHTOP
SNAPIN
ILF2
NPR1
INTS3
SLC27A3
GATAD2B
DENND4B
CRTC2
SLC39A1
CREB3L4
RPS27
NUP210L
C1orf189
UBAP2L
HAX1
ATP8B2
IL6R
SHE
UBE2Q1
CHRNB2
ADAR
KCNN3
PMVK
PBXIP1
PYGO2
SHC1
FLAD1
LENEP
ZBTB7B
DCST2
DCST1
ADAM15
EFNA1
SLC50A1
DPM3
KRTCAP2
TRIM46
MUC1
THBS3
MTX1
GBA
FAM189B
SCAMP3
CLK2
HCN3
FDPS
RUSC1
ASH1L
MSTO1
DAP3
SYT11
RIT1
ARHGEF2
SSR2
UBQLN4
LAMTOR2
RAB25
MEX3A
LMNA
SEMA4A
SLC25A44
PAQR6
SMG5
TMEM79
GLMP
CCT3
TSACC
MEF2D
IQGAP3
GPATCH4
HAPLN2
BCAN
NES
CRABP2
ISG20L2
RRNAD1
MRPL24
HDGF
PRCC
SH2D2A
NTRK1
INSRR
PEAR1
LRRC71
ARHGEF11
ETV3
FCRL4
FCRL1
AIM2
CADM3
ACKR1
DUSP23
SLAMF8
VSIG8
CFAP45
TAGLN2
IGSF9
SLAMF9
PIGM
KCNJ10
KCNJ9
IGSF8
ATP1A2
ATP1A4
CASQ1
PEA15
DCAF8
PEX19
COPA
NCSTN
NHLH1
VANGL2
SLAMF6
CD84
SLAMF1
CD48
SLAMF7
LY9
F11R
TSTD1
USF1
ARHGAP30
KLHDC9
PFDN2
NIT1
DEDD
UFC1
USP21
PPOX
B4GALT3
ADAMTS4
NDUFS2
FCER1G
APOA2
TOMM40L
NR1I3
PCP4L1
MPZ
SDHC
CFAP126
FCRLA
FCRLB
DUSP12
ATF6
OLFML2B
NOS1AP
UHMK1
UAP1
DDR2
HSD17B7
RGS4
RGS5
NUF2
PBX1
RXRG
MGST3
TMCO1
UCK2
FAM78B
POGK
TADA1
ILDR2
MAEL
POU2F1
CD247
CREG1
RCSD1
MPZL1
ADCY10
MPC2
DCAF6
GPR161
TIPRL
SFT2D2
DPT
ATP1B1
NME7
BLZF1
CCDC181
SLC19A2
F5
SELP
C1orf112
SELL
SELE
METTL18
SCYL3
KIFAP3
METTL11B
GORAB
PRRX1
FMO2
FMO1
PRRC2C
MYOC
VAMP4
DNM3
PIGC
C1orf105
SUCO
FASLG
KLHL20
CENPL
DARS2
ZBTB37
SERPINC1
RC3H1
RABGAP1L
CACYBP
MRPS14
TNN
KIAA0040
TNR
PAPPA2
ASTN1
BRINP2
SEC16B
RASAL2
TEX35
RALGPS2
ANGPTL1
FAM20B
TOR3A
ABL2
SOAT1
AXDND1
TDRD5
FAM163A
TOR1AIP2
TOR1AIP1
CEP350
QSOX1
LHX4
XPR1
KIAA1614
STX6
MR1
IER5
CACNA1E
ZNF648
GLUL
RGSL1
RNASEL
RGS16
RGS8
NPL
DHX9
SHCBP1L
LAMC1
LAMC2
NMNAT2
SMG7
NCF2
ARPC5
RGL1
APOBEC4
COLGALT2
TSEN15
C1orf21
EDEM3
RNF2
TRMT1L
SWT1
IVNS1ABP
HMCN1
PRG4
TPR
PDC
PTGS2
PLA2G4A
BRINP3
RGS18
RGS1
RGS13
RGS2
UCHL5
CDC73
B3GALT2
KCNT2
ASPM
ZBTB41
CRB1
DENND1B
C1orf53
LHX9
NEK7
PTPRC
ZNF281
KIF14
DDX59
CAMSAP2
GPR25
KIF21B
CACNA1S
ASCL5
TMEM9
IGFN1
PKP1
TNNT2
LAD1
TNNI1
PHLDA3
CSRP1
NAV1
IPO9
SHISA4
LMOD1
TIMM17A
RNPEP
ELF3
GPR37L1
ARL8A
PTPN7
LGR6
UBE2T
PPP1R12B
SYT2
KDM5B
RABIF
KLHL12
ADIPOR1
CYB5R1
TMEM183A
PPFIA4
MYOG
ADORA1
MYBPH
CHI3L1
CHIT1
BTG2
FMOD
PRELP
OPTC
ATP2B4
LAX1
SOX13
ETNK2
REN
PLEKHA6
PPP1R15B
PIK3C2B
MDM4
LRRN2
NFASC
CNTN2
TMEM81
RBBP5
DSTYK
TMCC2
NUAK2
KLHDC8A
LEMD1
CDK18
ELK4
SLC45A3
NUCKS1
RAB29
SLC41A1
PM20D1
SLC26A9
RAB7B
CTSE
IKBKE
RASSF5
EIF2D
DYRK3
MAPKAPK2
IL10
PIGR
C1orf116
YOD1
C4BPA
CR2
CR1
CD46
CD34
PLXNA2
CAMK1G
LAMB3
G0S2
HSD11B1
TRAF3IP3
C1orf74
IRF6
SYT14
SERTAD4
HHAT
KCNH1
RCOR3
TRAF5
RD3
SLC30A1
NEK2
LPGAT1
INTS7
DTL
PPP2R5A
NENF
ATF3
FAM71A
BATF3
NSL1
TATDN3
FLVCR1
VASH2
ANGEL2
RPS6KC1
PROX1
SMYD2
PTPN14
CENPF
KCNK2
KCTD3
USH2A
ESRRG
GPATCH2
SPATA17
RRP15
TGFB2
LYPLAL1
SLC30A10
BPNT1
IARS2
RAB3GAP2
MARK1
C1orf115
HLX
DUSP10
HHIPL2
TAF1A
MIA3
AIDA
BROX
DISP1
TLR5
SUSD4
CAPN2
TP53BP2
FBXO28
NVL
CNIH4
WDR26
CNIH3
DNAH14
LBR
ENAH
SRP9
EPHX1
TMEM63A
SDE2
ACBD3
LIN9
PARP1
ITPKB
CDC42BPA
SNAP47
JMJD4
PRSS38
WNT9A
WNT3A
ARF1
C1orf35
MRPL55
GUK1
GJC2
IBA57
OBSCN
TRIM11
TRIM17
RHOU
RAB4A
CCSAP
ACTA1
NUP133
ABCB10
TAF5L
URB2
PGBD5
COG2
AGT
CAPN9
C1orf198
TTC13
ARV1
FAM89A
TRIM67
C1orf131
GNPAT
EXOC8
SPRTN
DISC1
SIPA1L2
MAP10
NTPCR
KCNK1
SLC35F3
COA6
TARBP1
IRF2BP2
TOMM20
RBM34
ARID4B
GGPS1
B3GALNT2
GNG4
LYST
NID1
GPR137B
EDARADD
LGALS8
HEATR1
ACTN2
MTR
RYR2
CHRM3
FMN2
GREM2
RGS7
FH
KMO
OPN3
WDR64
EXO1
PLD5
CEP170
SDCCAG8
AKT3
ZBTB18
DESI2
COX20
HNRNPU
EFCAB2
KIF26B
SMYD3
TFB2M
CNST
SCCPDH
AHCTF1
ZNF496
NLRP3
TRIM58
SH3BP5L
ZNF672
ZNF692
SH3YL1
ACP1
TMEM18
SNTG2
TPO
PXDN
MYT1L
TRAPPC12
ADI1
RPS7
COLEC11
ALLC
DCDC2C
SOX11
CMPK2
RSAD2
RNF144A
ID2
KIDINS220
MBOAT2
ASAP2
ITGB1BP1
CPSF3
IAH1
ADAM17
YWHAQ
TAF1B
GRHL1
KLF11
CYS1
RRM2
HPCAL1
ODC1
NOL10
ATP6V1C2
PDIA6
KCNF1
ROCK2
E2F6
GREB1
NTSR2
LPIN1
TRIB2
NBAS
DDX1
MYCN
RAD51AP2
VSNL1
SMC6
GEN1
KCNS3
RDH14
OSR1
TTC32
WDR35
MATN3
LAPTM4A
SDC1
PUM2
RHOB
HS1BP3
GDF7
KLHL29
ATAD2B
UBXN2A
MFSD2B
FKBP1B
SF3B6
PFN4
FAM228A
ITSN2
NCOA1
PTRHD1
CENPO
ADCY3
DNAJC27
EFR3B
POMC
DNMT3A
ASXL2
KIF3C
RAB10
HADHA
HADHB
DRC1
OTOF
KCNK3
SLC35F6
CENPA
DPYSL5
MAPRE3
TMEM214
AGBL5
OST4
EMILIN1
KHK
CGREF1
ABHD1
PREB
TCF23
SLC5A6
ATRAID
CAD
SLC30A3
TRIM54
UCN
MPV17
EIF2B4
SNX17
ZNF513
PPM1G
NRBP1
KRTCAP3
IFT172
FNDC4
GCKR
ZNF512
GPN1
SUPT7L
SLC4A1AP
MRPL33
RBKS
FOSL2
PLB1
PPP1CB
SPDYA
WDR43
CLIP4
ALK
YPEL5
LBH
LCLAT1
GALNT14
EHD3
XDH
MEMO1
DPY30
SPAST
SLC30A6
NLRC4
YIPF4
BIRC6
TTC27
LTBP1
RASGRP3
FAM98A
CRIM1
FEZ2
VIT
STRN
HEATR5B
GPATCH11
EIF2AK2
SULT6B1
CEBPZOS
CEBPZ
NDUFAF7
PRKD3
QPCT
CDC42EP3
RMDN2
CYP1B1
ATL2
HNRNPLL
GALM
SRSF7
GEMIN6
DHX57
MORN2
ARHGEF33
SOS1
CDKL4
MAP4K3
TMEM178A
THUMPD2
SLC8A1
PKDCC
EML4
COX7A2L
KCNG3
MTA3
HAAO
ZFP36L2
THADA
PLEKHH2
DYNC2LI1
ABCG5
ABCG8
LRPPRC
SLC3A1
PREPL
CAMKMT
SIX3
SIX2
SRBD1
PRKCE
EPAS1
ATP6V1E2
RHOQ
PIGF
CRIPT
SOCS5
MCFD2
TTC7A
CALM2
EPCAM
MSH2
KCNK12
MSH6
FBXO11
FOXN2
PPP1R21
NRXN1
CHAC2
ERLEC1
PSME4
ACYP2
C2orf73
SPTBN1
EML6
RTN4
CLHC1
MTIF2
CCDC88A
CFAP36
PNPT1
EFEMP1
CCDC85A
VRK2
FANCL
BCL11A
PAPOLG
REL
PUS10
PEX13
KIAA1841
C2orf74
USP34
XPO1
FAM161A
CCT4
B3GNT2
TMEM17
EHBP1
OTX1
WDPCP
MDH1
UGP2
VPS54
PELI1
AFTPH
SERTAD2
SLC1A4
CEP68
RAB1A
ACTR2
SPRED2
MEIS1
ETAA1
C1D
WDR92
PNO1
CNRIP1
PLEK
FBXO48
APLF
ARHGAP25
GKN1
ANTXR1
GFPT1
NFU1
AAK1
ANXA4
MXD1
ASPRV1
PCBP1
C2orf42
TIA1
PCYOX1
SNRPG
FAM136A
TGFA
ADD2
FIGLA
ATP6V1B1
ANKRD53
NAGK
MCEE
MPHOSPH10
PAIP2B
ZNF638
DYSF
CYP26B1
EXOC6B
SPR
EMX1
SFXN5
RAB11FIP5
SMYD5
PRADC1
CCT7
FBXO41
EGR4
ALMS1
TPRKB
DUSP11
STAMBP
DGUOK
TET3
BOLA3
MOB1A
MTHFD2
WDR54
RTKN
WBP1
MOGS
MRPL53
LBX2
PCGF1
DQX1
AUP1
HTRA2
LOXL3
DOK1
SEMA4F
HK2
POLE4
TACR1
EVA1A
MRPL19
GCFC2
LRRTM4
CTNNA2
LRRTM1
SUCLG1
DNAH6
TMSB10
KCMF1
TCF7L1
TGOLN2
RETSAT
ELMOD3
CAPG
SH2D6
MAT2A
GGCX
VAMP8
VAMP5
TMEM150A
USP39
C2orf68
ATOH8
ST3GAL5
POLR1A
PTCD3
IMMT
MRPL35
REEP1
KDM3A
CHMP3
RMND5A
CD8A
KRCC1
SMYD1
THNSL2
EIF2AK3
RPIA
MAL
MRPS5
ZNF2
PROM2
KCNIP3
FAHD2A
GPAT2
ADRA2B
DUSP2
STARD7
TMEM127
CIAO1
SNRNP200
ITPRIPL1
NCAPH
NEURL3
ARID5A
KANSL3
FER1L5
LMAN2L
CNNM4
CNNM3
ANKRD39
SEMA4C
FAM178B
ACTR1B
ZAP70
TMEM131
VWA3B
CNGA3
INPP4A
COA5
UNC50
MGAT4A
TSGA10
MITD1
TXNDC9
EIF5B
REV1
AFF3
LONRF2
CHST10
NMS
PDCL3
NPAS2
TBC1D8
CNOT11
RNF149
CREG2
RFX8
MAP4K4
IL1R2
IL1R1
IL1RL2
IL18R1
IL18RAP
SLC9A4
SLC9A2
MRPS9
GPR45
TGFBRAP1
C2orf49
FHL2
NCK2
UXS1
ST6GAL2
SLC5A7
GCC2
RANBP2
CCDC138
EDAR
SH3RF3
SOWAHC
MALL
NPHP1
BUB1
ACOXL
BCL2L11
ANAPC1
MERTK
TMEM87B
FBLN7
ZC3H8
ZC3H6
TTL
POLR1B
CHCHD5
SLC20A1
CKAP2L
IL1A
IL1B
PSD4
SLC35F5
ACTR3
DPP10
DDX18
CCDC93
INSIG2
C1QL2
STEAP3
DBI
TMEM37
SCTR
CFAP221
TMEM177
PTPN4
EPB41L5
TMEM185B
RALB
INHBB
GLI2
TFCP2L1
CLASP1
NIFK
TSN
GYPC
BIN1
ERCC3
MAP3K2
IWS1
LIMS2
GPR17
WDR33
SFT2D3
POLR2D
AMMECR1L
SAP130
UGGT1
HS6ST1
SMPD4
CCDC115
IMP4
PTPN18
AMER3
FAM168B
PLEKHB2
GPR39
LYPD1
NCKAP5
MGAT5
TMEM163
ACMSD
CCNT2
MAP3K19
RAB3GAP1
ZRANB3
R3HDM1
UBXN4
LCT
MCM6
CXCR4
THSD7B
HNMT
SPOPL
NXPH2
LRP1B
KYNU
ARHGAP15
GTDC1
ZEB2
ACVR2A
ORC4
MBD5
EPC2
KIF5C
LYPD6B
LYPD6
MMADHC
RND3
RBM43
NMI
TNFAIP6
RIF1
NEB
ARL5A
STAM2
FMNL2
PRPF40A
ARL6IP6
GALNT13
KCNJ3
NR4A2
GPD2
ERMN
CYTIP
ACVR1C
ACVR1
UPP2
CCDC148
PKP4
DAPL1
TANC1
[truncated: 11,772 more rows]
