# Supplementary material for: Integrative cross-species analysis of GABAergic neuron cell types and their functions in Alzheimer’s disease
Source: Sci Rep. 2022 Nov 11;12:19358. doi: 10.1038/s41598-022-21496-7 (PMC9652313; doi:10.1038/s41598-022-21496-7)
Supplement: Supplementary file 8 — Supplementary Information 8. [file 41598_2022_21496_MOESM8_ESM.xlsx]

## Sheet: TF-Targets
TF	Targets	group
E2F7	NFIA	group2
E2F7	NR2F1	group2
E2F7	PABPC1L	group2
E2F7	SYNE2	group2
E2F7	SLC7A2	group2
RORB	PBXIP1	group2
RORB	GRM3	group2
RORB	SATB2	group2
RORB	SLC1A2	group2
RORB	GNA14	group2
RORB	SALL3	group2
RORB	THSD1	group2
RORB	GJA1	group2
RORB	SLC7A10	group2
RORB	KCNJ10	group2
RORB	NEUROD2	group2
RORB	DAPK2	group2
RORB	GRP	group2
RORB	ZNF423	group2
RORB	RHOJ	group2
RORB	ANGPTL2	group2
TGIF2	MLIP	group2
TGIF2	KLHL41	group2
TGIF2	TGIF2	group2
TGIF2	C14orf93	group2
STAT1	HELB	group2
STAT1	LAMA1	group2
STAT1	DHRS3	group2
STAT1	GNA14	group2
STAT1	ELF1	group2
STAT1	ABCC9	group2
STAT1	SPSB1	group2
STAT1	PARP9	group2
STAT1	DDX60	group2
STAT1	OASL	group2
STAT1	AXL	group2
STAT1	NFIA	group2
STAT1	BLNK	group2
STAT1	ELF4	group2
STAT1	ZC3HAV1	group2
STAT1	MSS51	group2
STAT1	STAT1	group2
STAT1	CAMK1G	group2
STAT1	BMPR1B	group2
STAT1	CC2D2A	group2
STAT1	MITF	group2
STAT1	F10	group2
STAT1	SH2D3C	group2
STAT1	CA13	group2
STAT1	TBC1D7	group2
STAT1	RPS11	group2
STAT1	GAN	group2
STAT1	COL5A1	group2
STAT1	SLC1A3	group2
STAT1	PIEZO1	group2
STAT1	UNC45B	group2
STAT1	RBM41	group2
STAT1	CAPN9	group2
STAT1	CENPE	group2
STAT1	BCO1	group2
STAT1	WAS	group2
STAT1	TICRR	group2
STAT1	AIP	group2
STAT1	PDZRN3	group2
STAT1	CRADD	group2
STAT1	VIM	group2
STAT1	CCDC73	group2
STAT1	STON2	group2
STAT1	CD37	group2
STAT1	EFEMP1	group2
STAT1	C5	group2
STAT1	FAM83A	group2
STAT1	KLHL21	group2
STAT1	TSHZ1	group2
STAT1	RAD51	group2
STAT1	PIWIL2	group2
STAT1	STARD6	group2
STAT1	GAB3	group2
STAT1	PDCD1LG2	group2
STAT1	KCTD20	group2
STAT1	IRF1	group2
STAT1	HOMER1	group2
STAT1	TMEM154	group2
STAT1	RND1	group2
STAT1	NFIL3	group2
STAT1	KIF24	group2
STAT1	SAV1	group2
STAT1	ELK3	group2
STAT1	ACSL3	group2
STAT1	MAP2K3	group2
STAT1	RPS16	group2
STAT1	CDH3	group2
STAT1	PVALB	group2
STAT1	NT5C2	group2
STAT1	NCKAP5L	group2
STAT1	CEP112	group2
STAT1	PDE1A	group2
STAT1	TNFRSF21	group2
STAT1	F2R	group2
STAT1	KAT2A	group2
STAT1	TRIM36	group2
STAT1	LRIG1	group2
STAT1	HEPHL1	group2
STAT1	MYT1	group2
STAT1	GFAP	group2
STAT1	GPC4	group2
STAT1	EYA4	group2
STAT1	ARHGAP6	group2
STAT1	CUEDC1	group2
STAT1	DTNA	group2
STAT1	TGFB2	group2
STAT1	RPH3AL	group2
STAT1	PNPLA1	group2
STAT1	GREM1	group2
STAT1	MAP3K14	group2
STAT1	UFL1	group2
STAT1	BARD1	group2
STAT1	LRP2	group2
STAT1	AKNA	group2
STAT1	UBXN10	group2
STAT1	ACOT12	group2
STAT1	CD44	group2
STAT1	COLEC12	group2
STAT1	SHQ1	group2
STAT1	FOXO1	group2
STAT1	TSKS	group2
STAT1	DDIAS	group2
STAT1	ATP2C2	group2
E2F3	FOSL2	group2
E2F3	TRA2B	group2
E2F3	PLXDC2	group2
E2F3	OAF	group2
E2F3	E2F3	group2
E2F3	NPC1L1	group2
E2F3	UAP1	group2
E2F3	VAV1	group2
E2F3	CCM2L	group2
E2F3	PARP14	group2
E2F3	SIN3A	group2
E2F3	TLE3	group2
E2F3	TAOK2	group2
E2F3	ITGB1	group2
E2F3	FLI1	group2
E2F3	RFTN2	group2
E2F3	SIX4	group2
E2F3	CDKN2C	group2
E2F3	MTUS1	group2
E2F3	OCLN	group2
E2F3	TFEB	group2
E2F3	MMP15	group2
E2F3	TCF7	group2
E2F3	MYLPF	group2
E2F3	PAWR	group2
E2F3	EXPH5	group2
E2F3	GRK5	group2
E2F3	STAT6	group2
E2F3	TXNDC16	group2
E2F3	PBXIP1	group2
E2F3	CCNE2	group2
E2F3	SPRED2	group2
E2F3	LHFPL3	group2
E2F3	FCHSD2	group2
E2F3	MECOM	group2
E2F3	ZNRF2	group2
E2F3	RPS6KA2	group2
E2F3	PLXNC1	group2
E2F3	WASF2	group2
E2F3	ZNF423	group2
E2F3	SOX13	group2
E2F3	PPARGC1B	group2
E2F3	CTIF	group2
E2F3	FKBP5	group2
E2F3	GFRA1	group2
E2F3	NTNG2	group2
E2F3	KCNJ10	group2
E2F3	PRR12	group2
E2F3	SH2B3	group2
E2F3	DDAH1	group2
E2F3	TAOK3	group2
E2F3	ETV4	group2
E2F3	KLHL14	group2
E2F3	CDC42EP4	group2
E2F3	ARHGAP23	group2
E2F3	SYT6	group2
E2F3	NFKB1	group2
E2F3	GPR137C	group2
E2F3	SH3BP2	group2
E2F3	PHF19	group2
E2F3	AXL	group2
E2F3	GRIK3	group2
E2F3	NDRG2	group2
TEAD2	EHD2	group2
TEAD2	MR1	group2
TEAD2	SCARF2	group2
TEAD2	GATA2	group2
TEAD2	ENG	group2
TEAD2	CALD1	group2
TEAD2	ITM2A	group2
TEAD2	DNMT1	group2
TEAD2	TEAD3	group2
TEAD2	NR1D1	group2
TEAD2	CNN2	group2
TEAD2	SLC9A3R1	group2
TEAD2	EPHA2	group2
TEAD2	TNFRSF1A	group2
TEAD2	S1PR1	group2
TEAD2	PAQR5	group2
TEAD2	NDUFA4L2	group2
TEAD2	EPAS1	group2
TEAD2	ESAM	group2
TEAD2	NOTCH1	group2
TEAD2	NDRG1	group2
AIRE	PDGFRA	group2
AIRE	SMG6	group2
AIRE	EPHA4	group2
AIRE	TGIF2	group2
AIRE	LRCH1	group2
FLI1	RASGRP3	group2
FLI1	ARHGAP31	group2
FLI1	ENG	group2
FLI1	IKZF1	group2
FLI1	FLI1	group2
FLI1	EMCN	group2
FLI1	TRAM2	group2
FLI1	IL16	group2
FLI1	DOCK1	group2
FLI1	PIK3CD	group2
FLI1	EGFL7	group2
FLI1	IKBKB	group2
FLI1	VWF	group2
FLI1	LPAR5	group2
FLI1	PECAM1	group2
FLI1	OSMR	group2
FLI1	SLC7A7	group2
FLI1	USP54	group2
FLI1	FLT1	group2
FLI1	CCDC68	group2
FLI1	UACA	group2
FLI1	SYK	group2
FLI1	MYO1F	group2
FLI1	YAP1	group2
FLI1	ADAM28	group2
FLI1	ZEB1	group2
FLI1	KANK2	group2
FLI1	B3GNT5	group2
FLI1	GALE	group2
FLI1	SLCO2B1	group2
FLI1	TLN1	group2
FLI1	CA13	group2
FLI1	ANKRD17	group2
FLI1	LYN	group2
FLI1	ALOX5AP	group2
FLI1	SMG6	group2
FLI1	ESAM	group2
FLI1	FN1	group2
FLI1	KIAA0040	group2
FLI1	TMEM156	group2
FLI1	LEF1	group2
FLI1	CDH11	group2
FLI1	SCIN	group2
FLI1	MECOM	group2
FLI1	NOSTRIN	group2
FLI1	AP4E1	group2
FLI1	ARHGAP25	group2
FLI1	CD14	group2
FLI1	RGMA	group2
FLI1	ADAMTSL1	group2
FLI1	APBB2	group2
FLI1	TGM2	group2
FLI1	NOS1	group2
FLI1	ERG	group2
FLI1	SHQ1	group2
FLI1	HMGB2	group2
FLI1	ERMAP	group2
FLI1	PANK1	group2
FLI1	PIH1D1	group2
FLI1	CLEC7A	group2
FLI1	SNAP23	group2
FLI1	CDK6	group2
FLI1	CDH5	group2
FLI1	AGAP2	group2
FLI1	FOS	group2
FLI1	TGFBR2	group2
FLI1	KDM2B	group2
FLI1	PROM1	group2
FLI1	NDUFA4L2	group2
FLI1	DHRS3	group2
FLI1	SH2D3C	group2
FLI1	STAT6	group2
FLI1	LEPR	group2
FLI1	SUCLG2	group2
FLI1	ITM2A	group2
FLI1	CCM2L	group2
FLI1	UHRF2	group2
FLI1	ZNF623	group2
FLI1	COBLL1	group2
FLI1	PGLYRP1	group2
FLI1	NET1	group2
FLI1	DCAF12	group2
FLI1	VIM	group2
FLI1	MYCT1	group2
FLI1	FCER1G	group2
FLI1	CD53	group2
FLI1	CGNL1	group2
FLI1	SYNE2	group2
FLI1	C14orf93	group2
FLI1	F11R	group2
FLI1	RNASE1	group2
FLI1	ELF1	group2
FLI1	MRGPRF	group2
FLI1	MILR1	group2
FLI1	IL6R	group2
FLI1	CCRL2	group2
FLI1	FOXN3	group2
FLI1	DNMT1	group2
FLI1	INPP5D	group2
FLI1	PRTG	group2
FLI1	GAB2	group2
FLI1	RILPL1	group2
FLI1	MMP28	group2
FLI1	SHE	group2
FLI1	MYO10	group2
FLI1	TEAD3	group2
FLI1	PRDM11	group2
FLI1	NCKAP5L	group2
FLI1	TNK2	group2
FLI1	RCSD1	group2
FLI1	TOM1	group2
FLI1	DYSF	group2
FLI1	SMAD6	group2
FLI1	SFMBT2	group2
FLI1	INPP5B	group2
FLI1	RHBDF2	group2
FLI1	PXYLP1	group2
FLI1	HECA	group2
FLI1	EPAS1	group2
FLI1	UCP2	group2
FLI1	ITIH5	group2
FLI1	CFLAR	group2
FLI1	TNFAIP1	group2
FLI1	PLCB4	group2
FLI1	FGD6	group2
FLI1	HEXB	group2
FLI1	CALCR	group2
FLI1	ZFHX3	group2
FLI1	ST3GAL4	group2
FLI1	MERTK	group2
FLI1	NFKBIA	group2
FLI1	MAD1L1	group2
FLI1	CAV1	group2
FLI1	FOXN2	group2
FLI1	SORL1	group2
FLI1	ITPR2	group2
FLI1	SKI	group2
FLI1	ITGA6	group2
FLI1	ETS1	group2
FLI1	APBB1IP	group2
FLI1	STK24	group2
FLI1	SLC39A10	group2
FLI1	ID3	group2
FLI1	KCNH8	group2
FLI1	FBXO42	group2
FLI1	CLIC5	group2
FLI1	HDAC4	group2
FLI1	TSPAN14	group2
FLI1	PLXNA1	group2
FLI1	SLC38A5	group2
FLI1	RHPN1	group2
FLI1	CSF1R	group2
FLI1	LRRK1	group2
FLI1	RXRA	group2
FLI1	ARRB1	group2
FLI1	PLCG2	group2
FLI1	INPPL1	group2
FLI1	PDCD4	group2
FLI1	PLXDC2	group2
FLI1	PLEKHA7	group2
FLI1	RAB11FIP5	group2
FLI1	MGMT	group2
FLI1	LSR	group2
FLI1	ABCG8	group2
FLI1	SH3BP4	group2
FLI1	BRSK1	group2
FLI1	PLEKHO1	group2
FLI1	WASF2	group2
FLI1	CUX2	group2
FLI1	RNF141	group2
FLI1	ACAP1	group2
FLI1	ZFYVE28	group2
FLI1	AKIRIN1	group2
FLI1	TMEM164	group2
FLI1	MKNK1	group2
FLI1	ST6GAL1	group2
FLI1	IGSF21	group2
FLI1	SLC52A3	group2
FLI1	METTL21A	group2
FLI1	TRIP10	group2
SPI1	CCDC146	group2
SPI1	LRRFIP2	group2
SPI1	CTBP2	group2
SPI1	SLC7A7	group2
SPI1	PLEKHH2	group2
SPI1	BMPR1B	group2
SPI1	MEF2C	group2
SPI1	SMG6	group2
SPI1	VIT	group2
SPI1	ANGPT2	group2
SPI1	WNK3	group2
SPI1	GRAP2	group2
SPI1	AP1B1	group2
SPI1	PREX1	group2
SPI1	G2E3	group2
SPI1	PRMT9	group2
SPI1	ARAP2	group2
SPI1	DNMBP	group2
SPI1	CRIM1	group2
SPI1	SMYD3	group2
SPI1	SLC10A7	group2
SPI1	TMEM63A	group2
SPI1	SYBU	group2
SPI1	KDM4C	group2
SPI1	DNMT1	group2
SPI1	NCKAP5L	group2
ELK4	APOM	group2
ELK4	SHQ1	group2
ELK4	ANXA4	group2
ELK4	OSTF1	group2
ELK4	BCL2L15	group2
ELK4	MTRF1L	group2
ELK4	SCNM1	group2
ELK4	YIPF3	group2
ELK4	ZCCHC9	group2
ELK4	FMNL1	group2
ELK4	PIK3CD	group2
ELK4	NPHP4	group2
ELK4	GIT1	group2
ELK4	PLA2G4A	group2
ELK4	ATP13A2	group2
ELK4	SNAP23	group2
ELK4	ELK4	group2
ELK4	MKRN3	group2
ELK4	PPP6C	group2
ELK4	LMX1B	group2
ELK4	PRKD3	group2
ELK4	MORN3	group2
ELK4	ZIC5	group2
ELK4	COL8A2	group2
ELK4	CYP26A1	group2
ELK4	PGM1	group2
ELK4	SLC13A5	group2
KLF2	JUP	group2
KLF2	EGFL7	group2
KLF2	ATXN7L3	group2
KLF2	PDGFB	group2
KLF2	EFNB1	group2
KLF2	TSPAN4	group2
KLF2	BCL6B	group2
KLF2	VAT1	group2
KLF2	BGN	group2
KLF2	FLI1	group2
KLF2	N4BP3	group2
KLF2	RND1	group2
KLF2	VASP	group2
KLF2	ACVRL1	group2
KLF2	SATB1	group2
KLF2	NR4A1	group2
KLF2	RCOR2	group2
KLF2	ZFP36L1	group2
KLF2	CADM4	group2
KLF2	VIL1	group2
KLF2	NDUFA4L2	group2
KLF2	ADAP1	group2
KLF2	ESAM	group2
KLF2	NOS3	group2
KLF2	GIT1	group2
KLF2	IRF5	group2
KLF2	ARHGAP31	group2
KLF2	SPOCK2	group2
KLF2	NR2C2AP	group2
KLF2	WASF2	group2
KLF2	NINJ1	group2
KLF2	BRD3	group2
KLF2	ENG	group2
KLF2	CDC42EP4	group2
KLF2	CNN2	group2
KLF2	HSPA12B	group2
KLF2	SLC25A22	group2
KLF2	TAOK1	group2
KLF2	CDC42EP1	group2
KLF2	BRD2	group2
KLF2	SYT7	group2
KLF2	KIF26A	group2
KLF2	GPRIN1	group2
KLF2	CAPN5	group2
KLF2	CD9	group2
KLF2	STMN4	group2
KLF2	TTYH2	group2
KLF2	FOSL2	group2
KLF2	F11R	group2
KLF2	MECOM	group2
KLF2	ADAMTS1	group2
KLF2	TSPO	group2
KLF2	TNFRSF1A	group2
KLF2	MSI1	group2
KLF2	KANK3	group2
KLF2	CRYAB	group2
KLF2	NFE2L1	group2
KLF2	SLC12A4	group2
KLF2	ILDR2	group2
KLF2	ACTB	group2
KLF2	UCP2	group2
KLF2	NDRG1	group2
KLF2	MSN	group2
KLF2	GJC1	group2
KLF2	SLC7A1	group2
KLF2	KCNC4	group2
KLF2	FN1	group2
KLF2	ATF3	group2
KLF2	ADCYAP1R1	group2
KLF2	MAFF	group2
KLF2	FAM110A	group2
KLF2	PKN3	group2
KLF2	SERPINH1	group2
KLF2	S1PR1	group2
KLF2	ICAM1	group2
KLF2	LEF1	group2
KLF2	PLP1	group2
KLF2	SLC38A5	group2
KLF2	CSRNP1	group2
KLF2	SHISA5	group2
KLF2	ID3	group2
KLF2	COL1A2	group2
KLF2	CRIP2	group2
KLF2	UNC45B	group2
KLF2	SLC22A8	group2
KLF2	C16orf89	group2
KLF2	PAQR5	group2
KLF2	KIAA0040	group2
KLF2	CDH5	group2
KLF2	TINAGL1	group2
KLF2	ALPL	group2
KLF2	DDAH2	group2
KLF2	SERTAD3	group2
KLF2	KDR	group2
KLF2	KLF6	group2
KLF2	TRIP10	group2
KLF2	CLIC4	group2
KLF2	TNFRSF19	group2
KLF2	NOTCH3	group2
KLF2	VIM	group2
KLF2	SLC52A3	group2
KLF2	LTBP4	group2
KLF2	GSDMD	group2
KLF2	ISLR	group2
KLF2	VWF	group2
KLF2	ALAD	group2
KLF2	EMCN	group2
KLF2	NR1D1	group2
KLF2	ICOS	group2
KLF2	WFDC1	group2
KLF2	RASSF2	group2
KLF2	ZIC5	group2
KLF2	CD34	group2
KLF2	TXNIP	group2
IRF7	LEF1	group2
IRF7	IRF7	group2
IRF7	CMPK2	group2
IRF7	PARP14	group2
IRF7	ERG	group2
IRF7	IFI35	group2
IRF7	SRGN	group2
IRF7	NRAS	group2
IRF7	PDGFRB	group2
IRF7	ZFP36L1	group2
IRF7	MED8	group2
IRF7	ZNHIT1	group2
IRF7	COMMD5	group2
IRF7	TPM4	group2
IRF7	ATF3	group2
IRF7	PAQR5	group2
IRF7	ALAS2	group2
IRF7	GATA2	group2
IRF7	ABCC9	group2
IRF7	HSPB6	group2
IRF7	MAGEH1	group2
IRF7	MID1IP1	group2
IRF7	NMI	group2
IRF7	BCL2L1	group2
IRF7	RAMP2	group2
IRF7	FAM110A	group2
IRF7	SGMS1	group2
IRF7	NFKBIA	group2
IRF7	SLCO1C1	group2
IRF7	PCYT1B	group2
IRF7	RGS5	group2
IRF7	CYB5R3	group2
IRF7	VIM	group2
IRF7	ID1	group2
IRF7	PDGFB	group2
IRF7	CXCL12	group2
IRF7	CDC42EP1	group2
IRF7	UBE2L6	group2
IRF7	TNFRSF1A	group2
IRF7	CLIC4	group2
IRF7	EYA1	group2
IRF7	CALD1	group2
IRF7	VSNL1	group2
IRF7	ISG20	group2
IRF7	ACVRL1	group2
IRF7	EMCN	group2
IRF7	CP	group2
IRF7	NES	group2
IRF7	SATB1	group2
IRF7	GATM	group2
IRF7	CMTM3	group2
IRF7	NSMCE1	group2
IRF7	ENG	group2
IRF7	ARHGEF5	group2
IRF7	NOTCH3	group2
IRF7	FZD6	group2
IRF7	GPSM3	group2
IRF7	MFSD2A	group2
IRF7	ASPN	group2
IRF7	FLT4	group2
IRF7	ADCY4	group2
IRF7	TINAGL1	group2
IRF7	ID3	group2
IRF7	CARTPT	group2
IRF7	BMP5	group2
IRF7	UNC45B	group2
IRF7	RBP4	group2
IRF7	FAM20B	group2
IRF7	MAX	group2
IRF7	SUSD4	group2
IRF7	NOSTRIN	group2
IRF7	EPAS1	group2
IRF7	TRMT61A	group2
IRF7	DAB2	group2
IRF7	KIAA0040	group2
IRF7	ROBO4	group2
IRF7	UCP2	group2
IRF7	WASF2	group2
IRF7	SRXN1	group2
IRF7	FBXO6	group2
IRF7	N4BP3	group2
CTCF	PTBP3	group2
CTCF	SESN2	group2
CTCF	CALCRL	group2
CTCF	CTBP2	group2
CTCF	LCORL	group2
CTCF	ROBO3	group2
CTCF	HAUS8	group2
CTCF	SMARCA1	group2
CTCF	C19orf12	group2
CTCF	TTC9C	group2
CTCF	NR2E1	group2
CTCF	TGDS	group2
CTCF	EDA	group2
CTCF	AMOT	group2
CTCF	CIB1	group2
CTCF	STMN1	group2
CTCF	OGFOD2	group2
CTCF	AGBL5	group2
CTCF	NFKBIA	group2
CTCF	ALOX5	group2
CTCF	MLF2	group2
CTCF	AP1G2	group2
CTCF	PPP1R14C	group2
CTCF	ITGAE	group2
CTCF	SCN5A	group2
CTCF	TESK2	group2
CTCF	TBC1D8B	group2
CTCF	B4GALNT1	group2
CTCF	FLI1	group2
CTCF	GPC4	group2
CTCF	SP1	group2
CTCF	EBF1	group2
CTCF	FAM114A1	group2
CTCF	RPL8	group2
CTCF	RGMA	group2
CTCF	AP1B1	group2
CTCF	RIMS3	group2
CTCF	DSTYK	group2
CTCF	HECTD1	group2
CTCF	FAM160A1	group2
CTCF	SMO	group2
CTCF	SNCA	group2
CTCF	YWHAZ	group2
CTCF	MAP1S	group2
CTCF	RBM17	group2
CTCF	TCOF1	group2
CTCF	FBLN2	group2
CTCF	ABCC3	group2
CTCF	HIP1R	group2
CTCF	GRXCR1	group2
CTCF	ADAP1	group2
CTCF	C1QTNF1	group2
CTCF	ZNRF3	group2
CTCF	SULF2	group2
CTCF	TFDP1	group2
CTCF	TFEB	group2
CTCF	AATK	group2
CTCF	CHD7	group2
CTCF	NEXN	group2
CTCF	PIK3C2B	group2
CTCF	ZFHX4	group2
CTCF	KCNQ1	group2
CTCF	PDYN	group2
CTCF	ZNF326	group2
CTCF	RNF182	group2
CTCF	APC2	group2
CTCF	DOK5	group2
CTCF	LRTM1	group2
CTCF	SHCBP1L	group2
CTCF	CORO2A	group2
CTCF	INPP5D	group2
CTCF	CERS2	group2
CTCF	C1QL3	group2
CTCF	KCNJ10	group2
CTCF	VARS2	group2
CTCF	TSGA13	group2
CTCF	RHCG	group2
CTCF	COL27A1	group2
CTCF	C12orf56	group2
CTCF	CABLES1	group2
CTCF	VGLL4	group2
CTCF	HKDC1	group2
CTCF	POR	group2
CTCF	C3	group2
CTCF	MICALL2	group2
CTCF	ELAVL4	group2
CTCF	SLC7A7	group2
CTCF	ARHGAP22	group2
CTCF	SLC22A3	group2
CTCF	ITIH2	group2
CTCF	ST6GAL1	group2
CTCF	TMEM104	group2
CTCF	MYO1H	group2
CTCF	GYS2	group2
CTCF	NDRG2	group2
CTCF	VPS72	group2
CTCF	AXDND1	group2
CTCF	RHOF	group2
CTCF	KIF26A	group2
CTCF	CDC42EP1	group2
CTCF	CEP162	group2
CTCF	MFAP5	group2
CTCF	EMP3	group2
CTCF	MLKL	group2
CTCF	IKBKE	group2
CTCF	TRAF4	group2
CTCF	CDH23	group2
CTCF	POLR3H	group2
CTCF	PYROXD2	group2
CTCF	ATP2A3	group2
CTCF	PHKG1	group2
CTCF	PRAM1	group2
CTCF	SLC13A1	group2
CTCF	TSFM	group2
CTCF	CYTH4	group2
CTCF	AZIN2	group2
CTCF	NOTCH1	group2
CTCF	BMP1	group2
CTCF	SLC24A1	group2
CTCF	ZNF384	group2
CTCF	PTGFRN	group2
CTCF	ITGA6	group2
CTCF	RUNX1	group2
CTCF	TRPC3	group2
CTCF	IFT27	group2
CTCF	CLN6	group2
CTCF	C17orf64	group2
CTCF	PIK3R5	group2
CTCF	BRF2	group2
CTCF	ITK	group2
CTCF	PHYHD1	group2
CTCF	GPATCH4	group2
CTCF	MAD1L1	group2
CTCF	FBLN1	group2
CTCF	CTCF	group2
CTCF	PSMC5	group2
CTCF	AIPL1	group2
CTCF	SLC41A1	group2
CTCF	ASRGL1	group2
CTCF	TNFAIP8L1	group2
CTCF	TPCN1	group2
CTCF	LIPG	group2
CTCF	NLRC5	group2
CTCF	PGAP3	group2
CTCF	MAP3K10	group2
CTCF	PLEKHG1	group2
CTCF	ERCC2	group2
CTCF	MMP28	group2
CTCF	XDH	group2
HMGB2	NR2F2	group2
HMGB2	HMGB2	group2
HMGB2	ID1	group2
HMGB2	ERG	group2
HMGB2	MID1IP1	group2
HMGB2	CENPF	group2
HMGB2	CAV1	group2
HMGB2	FOS	group2
HMGB2	DLX6	group2
HMGB2	EMP3	group2
HMGB2	WT1	group2
HMGB2	ID3	group2
LEF1	EPAS1	group2
LEF1	KLF2	group2
LEF1	RCSD1	group2
LEF1	MATN3	group2
LEF1	LMNA	group2
LEF1	ID3	group2
LEF1	THEMIS	group2
LEF1	LEF1	group2
LEF1	FBXO5	group2
LEF1	TCF7L2	group2
LEF1	ID1	group2
LEF1	CA8	group2
LEF1	MEX3B	group2
LEF1	FLT1	group2
LEF1	CXCL12	group2
LEF1	TRIP10	group2
LEF1	ABHD12B	group2
WT1	KLHL1	group2
WT1	WT1	group2
WT1	ANGPTL7	group2
WT1	DOCK2	group2
WT1	SLCO2A1	group2
WT1	CDHR2	group2
WT1	BCAR3	group2
WT1	TNN	group2
WT1	HPGDS	group2
WT1	PIPOX	group2
WT1	GUCA1A	group2
WT1	EFS	group2
WT1	DCDC2	group2
WT1	RASGRP3	group2
WT1	TMEM9	group2
WT1	CDK5RAP3	group2
WT1	ZBBX	group2
WT1	CCDC73	group2
WT1	RPL22	group2
WT1	C2orf88	group2
TFAP2C	NXPH4	group2
TFAP2C	SCUBE1	group2
TFAP2C	TFAP2C	group2
TFAP2C	SIX4	group2
TFAP2C	MDGA1	group2
TFAP2C	UNC5A	group2
TFAP2C	AXIN1	group2
TFAP2C	BRD1	group2
TFAP2C	RASSF4	group2
TFAP2C	GRAMD4	group2
TFAP2C	ZBTB7B	group2
TFAP2C	CERS2	group2
TFAP2C	CHST8	group2
TFAP2C	SLC20A1	group2
TFAP2C	CDH23	group2
SMARCC1	FAM83G	group2
SMARCC1	ELF4	group2
SMARCC1	FCHSD1	group2
SMARCC1	ABHD2	group2
SMARCC1	CRYGS	group2
SMARCC1	SLC4A1	group2
SMARCC1	SCEL	group2
SMARCC1	HMBS	group2
SMARCC1	LYVE1	group2
SMARCC1	TMCC2	group2
SMARCC1	IKZF1	group2
SMARCC1	SLC7A8	group2
SMARCC1	HNF1A	group2
SMARCC1	ACMSD	group2
SMARCC1	EML3	group2
SMARCC1	ZFP64	group2
SMARCC1	ERG	group2
SMARCC1	CA13	group2
SMARCC1	RASIP1	group2
SMARCC1	IFT74	group2
IRF5	IRF5	group2
IRF5	SRGN	group2
IRF5	TGFBR2	group2
IRF5	ZFP36L1	group2
IRF5	ID1	group2
IRF5	CD53	group2
IRF5	P2RY12	group2
IRF5	C1QC	group2
IRF5	ATF3	group2
IRF5	CD86	group2
IRF5	VCAM1	group2
IRF5	COL4A5	group2
IRF5	FGD2	group2
IRF5	PLD4	group2
IRF5	NFKBIA	group2
IRF5	LAPTM5	group2
IRF5	CD180	group2
IRF5	UCP2	group2
IRF5	CCRL2	group2
IRF5	CSF1R	group2
IRF5	SLC22A8	group2
IRF5	FCRL4	group2
IRF5	ENTPD1	group2
IRF5	PTPRC	group2
IRF5	F9	group2
IRF5	ADAM28	group2
IRF5	KLF2	group2
IRF5	TBXAS1	group2
IRF5	PLXDC2	group2
IRF5	CTSS	group2
IRF5	CTSH	group2
ZBTB18	SMOC1	group2
ZBTB18	ZBTB18	group2
ZBTB18	MCTP2	group2
ZBTB18	SLC25A43	group2
ZBTB18	OSM	group2
ZBTB18	MAPKAPK3	group2
ZBTB18	BSPRY	group2
ZBTB18	OPLAH	group2
ZBTB18	CCT6B	group2
ZBTB18	FGFR4	group2
ETV3	CSNK1G1	group2
ETV3	LEPROTL1	group2
ETV3	PEX12	group2
ETV3	DPP9	group2
ETV3	CD2BP2	group2
ETV3	NECAP2	group2
ETV3	ATP2C1	group2
ETV3	KAT7	group2
ETV3	C9orf64	group2
ETV3	TMEM68	group2
ETV3	RUBCN	group2
ETV3	SYAP1	group2
ETV3	KRR1	group2
ETV3	MRPL47	group2
ETV3	E2F4	group2
ETV3	ZBTB11	group2
ETV3	CHPF	group2
ETV3	MTA2	group2
ETV3	MEIS1	group2
ETV3	STK38L	group2
ETV3	WDR35	group2
ETV3	NUMA1	group2
ETV3	DHX16	group2
ETV3	MED7	group2
ETV3	DHX37	group2
ETV3	SPOPL	group2
ETV3	WDR73	group2
ETV3	STK36	group2
ETV3	COMMD2	group2
ETV3	HAUS6	group2
ETV3	SDR42E1	group2
ETV3	CYB561	group2
ETV3	ABHD13	group2
ETV3	HCCS	group2
ETV3	AAR2	group2
ETV3	GRB2	group2
ETV3	IRF2	group2
ETV3	ETV3	group2
ETV3	DIDO1	group2
ETV3	TRMT2A	group2
ETV3	CNPPD1	group2
ETV3	MED30	group2
ETV3	LONP1	group2
ETV3	KIF14	group2
ETV3	ADCY7	group2
ETV3	TSPAN9	group2
ETV3	CCDC137	group2
ETV3	DAZAP1	group2
ETV3	SRF	group2
ETV3	GAK	group2
ETV3	LRRC1	group2
ETV3	NEDD9	group2
ETV3	FAM214B	group2
ETV3	RRNAD1	group2
ETV3	DDX27	group2
ETV3	IFT22	group2
ETV3	TNFAIP1	group2
ETV3	TMF1	group2
ETV3	EGR2	group2
ETV3	HNMT	group2
ETV3	CLK2	group2
ETV3	CANT1	group2
ETV3	RFWD3	group2
ETV3	LAMC1	group2
ETV3	CHFR	group2
ETV3	PLS3	group2
ETV3	CC2D1B	group2
ETV3	PPP4R3A	group2
ETV3	GTF2I	group2
ETV3	CDK10	group2
ETV3	LRWD1	group2
ETV3	ANKRD33B	group2
ETV3	RBM22	group2
ETV3	MGA	group2
ETV3	EEF2K	group2
ETV3	GRB10	group2
ETV3	MBD1	group2
ETV3	ETV4	group2
ETV3	PRMT8	group2
ETV3	PTGS2	group2
ETV3	FIBCD1	group2
ETV3	INPP1	group2
ETV3	PATL1	group2
ETV3	SUPT7L	group2
ETV3	TRIM44	group2
ETV3	TRMU	group2
ETV3	FRRS1	group2
ETV3	ZFHX4	group2
ETV3	FOXP4	group2
ETV3	CRAMP1	group2
ETV3	TRMT2B	group2
ETV3	ADAM11	group2
ETV3	NRP1	group2
ETV3	GALNT14	group2
ETV3	CD9	group2
ETV3	KLHL29	group2
ETV3	BEND4	group2
ETV3	SNX11	group2
ETV3	PCF11	group2
ETV3	ALCAM	group2
ETV3	NFKBIZ	group2
ETV3	FCHO2	group2
ETV3	RAP1A	group2
ETV3	NR4A3	group2
ETV3	MID2	group2
ETV3	NR4A1	group2
NR2F6	NR2F6	group2
NR2F6	B4GALNT3	group2
NR2F6	WDR81	group2
NR2F6	SLC35G1	group2
NR2F6	C3orf20	group2
NR2F6	ZDHHC22	group2
NR2F6	KLHL14	group2
NR2F6	TMCO4	group2
NR2F6	WDR49	group2
HSF1	RFWD3	group2
HSF1	DHX8	group2
HSF1	TDRD5	group2
HSF1	SBNO2	group2
HSF1	FIBCD1	group2
HSF1	SLC39A13	group2
HSF1	MEGF11	group2
REL	REL	group2
REL	TFEC	group2
REL	RUNX1	group2
REL	LCP2	group2
REL	JDP2	group2
REL	SRGN	group2
REL	PIPOX	group2
REL	RGS1	group2
NUP133	SLC4A1	group2
NUP133	BDH1	group2
NUP133	CYP26A1	group2
NUP133	ANGPT2	group2
NUP133	SLC35E4	group2
NUP133	LOXHD1	group2
NUP133	EGR2	group2
NUP133	SLC26A6	group2
CREBL2	GLOD5	group2
CREBL2	HAS1	group2
CREBL2	UBE2L6	group2
RXRB	FAM20A	group2
RXRB	TRABD	group2
RXRB	RXRB	group2
RXRB	CCDC73	group2
RXRB	PVALB	group2
RXRB	SEMA3B	group2
RXRB	BRSK1	group2
RXRB	NPHP4	group2
RXRB	SLITRK2	group2
RXRB	PTPRF	group2
RXRB	CA10	group2
RXRB	HDAC6	group2
RXRB	CD101	group2
RXRB	GLCE	group2
RXRB	PPP1R9B	group2
RXRB	METTL24	group2
RXRB	RASSF4	group2
RXRB	GIT1	group2
RXRB	GPR162	group2
RXRB	ZYX	group2
RXRB	GRIN1	group2
RXRB	MLXIPL	group2
RXRB	RACK1	group2
RXRB	FAM114A1	group2
SOX13	TAGLN	group2
SOX13	PRELID2	group2
SOX13	BMP7	group2
SOX13	EYA1	group2
SOX13	KIF24	group2
SOX13	SOX13	group2
SOX13	TNMD	group2
NPDC1	SSR4	group3
NPDC1	PTPRN	group3
NPDC1	CHGB	group3
NPDC1	CCDC47	group3
NPDC1	LENG8	group3
NPDC1	SRPRA	group3
ZNF23	VWA5B2	group3
ZNF23	TSPOAP1	group3
ZNF23	SLC16A11	group3
ZNF23	LENG8	group3
ZNF23	NPDC1	group3
ZNF23	PLPPR3	group3
ZNF23	LZTFL1	group3
ZNF23	RBM39	group3
ZNF23	ALG2	group3
ZNF23	GNL2	group3
ZNF23	AGRN	group3
ZNF23	PITPNM1	group3
ZNF23	L1CAM	group3
ZNF23	GNL3L	group3
ZNF23	ECEL1	group3
ZNF23	HACD3	group3
ZNF23	RELA	group3
ZNF23	ZIC1	group3
ZNF23	NEMP1	group3
ZNF23	HDAC7	group3
ZNF23	AMER1	group3
ZNF23	ZNF219	group3
MAZ	ZHX1	group3
MAZ	TBR1	group3
MAZ	LDB1	group3
MAZ	ADORA1	group3
MAZ	PLPPR2	group3
MAZ	ING2	group3
MAZ	EBF1	group3
MAZ	SNAPC2	group3
MAZ	MAZ	group3
MAZ	CACNB3	group3
MAZ	UBN1	group3
MAZ	ADGRL1	group3
MAZ	CARNMT1	group3
MAZ	SLC6A6	group3
MAZ	PKP3	group3
MAZ	PRPF40A	group3
MAZ	PLPP7	group3
MAZ	SATB1	group3
MAZ	TRIM39	group3
MAZ	SLC37A4	group3
MAZ	RASSF1	group3
MAZ	STARD5	group3
MAZ	IZUMO4	group3
MAZ	SLC44A4	group3
MAZ	HPF1	group3
MAZ	ANTXR2	group3
MAZ	TNFRSF19	group3
MAZ	ONECUT2	group3
MAZ	STRN4	group3
MAZ	GPCPD1	group3
MAZ	GALK1	group3
MAZ	SPECC1	group3
MAZ	CSNK1G1	group3
MAZ	CLK1	group3
MAZ	PLPPR3	group3
MAZ	RAB36	group3
MAZ	KCNIP2	group3
MAZ	REXO2	group3
MAZ	DLGAP3	group3
MAZ	RTKN	group3
MAZ	GFAP	group3
MAZ	PCNX3	group3
MAZ	NPDC1	group3
MAZ	GDNF	group3
MAZ	TDRKH	group3
MAZ	AGRN	group3
MAZ	PIGO	group3
MAZ	RPL26	group3
MAZ	SLC25A38	group3
MAZ	AAAS	group3
MAZ	TMEM132E	group3
MAZ	INTS1	group3
MAZ	OTOA	group3
MAZ	SBNO2	group3
MAZ	DZIP1L	group3
MAZ	ANO3	group3
MAZ	SYNPO	group3
MAZ	C18orf54	group3
MAZ	CCDC191	group3
MAZ	UCK1	group3
MAZ	VPS50	group3
MAZ	CHRM4	group3
MAZ	THUMPD3	group3
MAZ	COL6A2	group3
MAZ	NEUROD6	group3
MAZ	WAPL	group3
MAZ	ADGRB2	group3
MAZ	TBL2	group3
MAZ	EPHB3	group3
MAZ	TAOK2	group3
MAZ	FBXL12	group3
MAZ	PDLIM7	group3
MAZ	LEPROT	group3
MAZ	CFAP20	group3
MAZ	KREMEN1	group3
MAZ	CDC40	group3
MAZ	ZNF672	group3
MAZ	MYCL	group3
MAZ	PSMC3	group3
MAZ	PSIP1	group3
MAZ	RFXANK	group3
MAZ	NXF1	group3
MAZ	FCHSD1	group3
MAZ	STRADA	group3
MAZ	HMGXB3	group3
MAZ	EIF4G1	group3
MAZ	DSEL	group3
MAZ	BORCS5	group3
MAZ	FUOM	group3
MAZ	ADSL	group3
MAZ	TOMM34	group3
MAZ	RFESD	group3
MAZ	FANCE	group3
MAZ	MYO7A	group3
MAZ	POLDIP3	group3
MAZ	ABCF3	group3
MAZ	PLEKHB1	group3
MAZ	STXBP2	group3
MAZ	KDELR2	group3
MAZ	CCDC87	group3
MAZ	TOMM70	group3
MAZ	KLF13	group3
MAZ	STUM	group3
MAZ	MEIS2	group3
MAZ	GLB1L	group3
MAZ	TMEM63C	group3
MAZ	ZNF512	group3
MAZ	CCDC47	group3
MAZ	SLC7A3	group3
MAZ	TFAP2C	group3
MAZ	COX18	group3
MAZ	HNRNPU	group3
MAZ	KANK3	group3
MAZ	PPP4R3A	group3
MAZ	CORO1B	group3
MAZ	EFL1	group3
MAZ	TPRA1	group3
MAZ	NPTN	group3
MAZ	IGSF9	group3
MAZ	ROBO3	group3
MAZ	ICAM5	group3
MAZ	USP21	group3
MAZ	PHKG2	group3
MAZ	MON1B	group3
MAZ	FUCA1	group3
MAZ	EMSY	group3
MAZ	PSMC5	group3
MAZ	TRMT1L	group3
MAZ	CLK3	group3
MAZ	NXT1	group3
MAZ	VIPR1	group3
MAZ	BUD31	group3
MAZ	BYSL	group3
MAZ	RSRP1	group3
MAZ	WEE1	group3
MAZ	PBDC1	group3
MAZ	SEC13	group3
MAZ	SLC35A1	group3
MAZ	SRRM1	group3
MAZ	GLYCTK	group3
MAZ	TSPOAP1	group3
MAZ	USP19	group3
MAZ	PGR	group3
MAZ	LETM2	group3
MAZ	MFSD14B	group3
MAZ	NRDC	group3
MAZ	OAS2	group3
MAZ	IKBKG	group3
MAZ	EIF3E	group3
MAZ	CELF3	group3
MAZ	SLITRK6	group3
MAZ	CD320	group3
MAZ	PPP4R3B	group3
MAZ	HACD2	group3
MAZ	MED16	group3
MAZ	TK2	group3
MAZ	BCL11A	group3
MAZ	JUP	group3
MAZ	CHD3	group3
MAZ	THRA	group3
MAZ	SCN1B	group3
MAZ	SLC17A7	group3
MAZ	MAF	group3
MAZ	LIMD2	group3
MAZ	ZFHX4	group3
MAZ	ARHGAP23	group3
MAZ	GRIK5	group3
MAZ	GNB2	group3
MAZ	PAX6	group3
MAZ	GSE1	group3
MAZ	MTMR11	group3
MAZ	KLF7	group3
MAZ	TSPAN17	group3
MAZ	NR4A2	group3
MAZ	TSC22D4	group3
MAZ	TBKBP1	group3
MAZ	SMPD3	group3
MAZ	SNPH	group3
MAZ	SYT7	group3
MAZ	GALNT9	group3
MAZ	FAM171A2	group3
MAZ	NOL4L	group3
MAZ	PTP4A2	group3
MAZ	EMG1	group3
MAZ	PPP1R1B	group3
MAZ	ZIC1	group3
MAZ	PDGFA	group3
MAZ	TMEM130	group3
MAZ	SMARCD3	group3
MAZ	ACVRL1	group3
MAZ	PLPPR5	group3
MAZ	CNTN2	group3
MAZ	CPNE5	group3
MAZ	MLLT6	group3
MAZ	CHST1	group3
MAZ	SQSTM1	group3
MAZ	U2AF2	group3
MAZ	DSP	group3
MAZ	TJAP1	group3
MAZ	ADAM11	group3
MAZ	VLDLR	group3
MAZ	FAM131A	group3
MAZ	C5orf24	group3
MAZ	FUZ	group3
MAZ	TRNP1	group3
MAZ	ECEL1	group3
MAZ	SMAD4	group3
MAZ	TGFBR3	group3
MAZ	SHISA7	group3
MAZ	CUEDC1	group3
MAZ	PRKCG	group3
MAZ	INTS6L	group3
MAZ	MEIS3	group3
MAZ	CD4	group3
MAZ	MRAS	group3
MAZ	STK38	group3
MAZ	CRTAC1	group3
MAZ	ITM2C	group3
MAZ	PTK2B	group3
MAZ	LRRC8D	group3
MAZ	SPRED3	group3
MAZ	TRAPPC5	group3
MAZ	SLC25A19	group3
MAZ	TRIB2	group3
MAZ	UNC5A	group3
MAZ	DCAF12	group3
MAZ	MED12L	group3
MAZ	DRD2	group3
MAZ	DNAJB5	group3
MAZ	COL14A1	group3
MAZ	SYNDIG1L	group3
MAZ	SH2D5	group3
MAZ	MEIS1	group3
MAZ	RASGRP2	group3
MAZ	PLLP	group3
MAZ	PSD2	group3
MAZ	MXD4	group3
MAZ	PBX2	group3
MAZ	USP46	group3
MAZ	SLC24A4	group3
MAZ	NDNF	group3
MAZ	ARHGAP33	group3
MAZ	CBX2	group3
MAZ	ZMYM4	group3
MAZ	DAB2	group3
MAZ	ORMDL3	group3
MAZ	CPNE6	group3
MAZ	CNP	group3
MAZ	CD81	group3
MAZ	PLPPR1	group3
MAZ	ZNF579	group3
MAZ	RGS9	group3
MAZ	PPP1CB	group3
MAZ	KDM4C	group3
MAZ	ZNF410	group3
MAZ	PKN1	group3
MAZ	LZTS3	group3
MAZ	CACNA2D2	group3
MAZ	EIF4H	group3
MAZ	MATK	group3
MAZ	SLC20A1	group3
MAZ	C14orf39	group3
MAZ	RTN4R	group3
MAZ	FBXO30	group3
MAZ	DBN1	group3
MAZ	PCNX1	group3
MAZ	CDH24	group3
MAZ	KLHL15	group3
MAZ	RASGEF1A	group3
MAZ	HYPK	group3
MAZ	INPP5K	group3
MAZ	PRSS22	group3
MAZ	GBA	group3
MAZ	KMT5B	group3
MAZ	CFAP99	group3
MAZ	CTPS1	group3
MAZ	SLC35E2B	group3
MAZ	NINJ1	group3
MAZ	DGAT1	group3
MAZ	TIA1	group3
MAZ	CANT1	group3
MAZ	DZANK1	group3
MAZ	NECAB3	group3
MAZ	MPND	group3
MAZ	PLVAP	group3
MAZ	RRNAD1	group3
MAZ	CAPN15	group3
ZNF831	PIK3C2B	group3
ZNF831	DLG4	group3
ZNF831	PRDM1	group3
ZNF831	BDNF	group3
ZNF831	SCN5A	group3
ZNF831	GRIK3	group3
ZNF831	CYSLTR1	group3
ZNF831	CTNNB1	group3
ZNF831	IGSF9B	group3
ZNF831	WSCD2	group3
ZNF831	CLIC6	group3
ZNF831	DOCK6	group3
ZNF831	TMEM125	group3
ZNF831	CHDH	group3
ZNF831	ADGRB2	group3
ZNF831	PTPN3	group3
ZNF831	KDM4B	group3
ZNF831	UGT8	group3
ZNF831	ATP8B1	group3
ZNF831	RRAGD	group3
ZNF831	CYTL1	group3
ZNF831	TRAT1	group3
TBPL1	MKX	group3
TBPL1	PTHLH	group3
TBPL1	GPR22	group3
TBPL1	NPPC	group3
TBPL1	CTBP2	group3
TBPL1	TBPL1	group3
TBPL1	CA8	group3
TBPL1	GAP43	group3
TBPL1	THRA	group3
TBPL1	SSMEM1	group3
TBPL1	GNA11	group3
MAF	MAF	group3
MAF	KCNIP1	group3
MAF	TSC22D4	group3
SP3	PHF21B	group3
SP3	YES1	group3
SP3	KCNQ4	group3
SP3	CTBP2	group3
SP3	ZEB1	group3
SP3	SLC6A9	group3
SP3	CXXC5	group3
SP3	KLF7	group3
SP3	EML4	group3
SP3	ZADH2	group3
SP3	IRF1	group3
SP3	RABEP2	group3
SP3	MSL2	group3
SP3	WAC	group3
SP3	EPS15	group3
SP3	AXIN1	group3
SP3	PPFIA1	group3
SP3	MANBA	group3
SP3	GRHL1	group3
SP3	CUX2	group3
SP3	ANGEL1	group3
SP3	RAP1A	group3
SP3	TRAM2	group3
SP3	ACAP3	group3
SP3	CHST11	group3
SP3	AR	group3
SP3	ZNF703	group3
SP3	GIT1	group3
SP3	RUFY1	group3
SP3	OSTF1	group3
SP3	HP1BP3	group3
SP3	HES6	group3
SP3	NSF	group3
SP3	LY6H	group3
SP3	CAMKK1	group3
SP3	ENPP1	group3
SP3	IGFBP4	group3
SP3	FBXL14	group3
SP3	MLXIP	group3
SP3	SLC1A2	group3
SP3	FAM102A	group3
SP3	FNDC3B	group3
SP3	SLC7A1	group3
SP3	MITF	group3
SP3	CELSR2	group3
SP3	CCDC85C	group3
SP3	JDP2	group3
SP3	CACUL1	group3
SP3	BACH1	group3
SP3	ZSCAN20	group3
SP3	ANKEF1	group3
SP3	OAF	group3
SP3	COL11A2	group3
SP3	SBSPON	group3
SP3	SPA17	group3
SP3	MAD2L2	group3
SP3	SLC22A4	group3
SP3	AMER1	group3
SP3	ELF4	group3
SP3	OARD1	group3
SP3	LETM2	group3
SP3	CCNG1	group3
SP3	ARSJ	group3
SP3	CROT	group3
SP3	KAT2A	group3
SP3	PTRH1	group3
SP3	BRSK1	group3
SP3	SEMA4G	group3
SP3	CCM2L	group3
SP3	ELP5	group3
SP3	TPCN1	group3
SP3	BNIP1	group3
SP3	ING5	group3
SP3	ASB6	group3
SP3	MSH6	group3
SP3	AZIN2	group3
SP3	METTL24	group3
SP3	TRMT2B	group3
SP3	SLC4A9	group3
SP3	FRS2	group3
SP3	C12orf66	group3
SP3	GDPD5	group3
SP3	TMEM98	group3
SP3	RFX8	group3
SP3	DENND4B	group3
SP3	BOC	group3
SP3	SERTAD4	group3
SP3	SP3	group3
KLF15	RADIL	group3
KLF15	THRAP3	group3
KLF15	PSD2	group3
KLF15	CROT	group3
KLF15	PRMT1	group3
KLF15	KCNC3	group3
KLF15	ADORA1	group3
KLF15	NPC2	group3
KLF15	MSANTD2	group3
KLF15	IMPDH1	group3
KLF15	SHC1	group3
KLF15	CCT3	group3
KLF15	CYP46A1	group3
KLF15	PFKFB4	group3
KLF15	SLC4A2	group3
KLF15	TSC22D4	group3
KLF15	AMPD2	group3
KLF15	LIMK1	group3
KLF15	ARNT	group3
KLF15	GMPPA	group3
KLF15	SNCA	group3
KLF15	CLIC4	group3
KLF15	TNIP2	group3
KLF15	PDLIM5	group3
KLF15	TAF6	group3
KLF15	WDR1	group3
KLF15	CEP131	group3
KLF15	PAK1IP1	group3
KLF15	ATP13A2	group3
KLF15	C1orf198	group3
KLF15	PPIF	group3
KLF15	LIN7C	group3
KLF15	FERMT2	group3
KLF15	TMED10	group3
KLF15	SYT2	group3
KLF15	ACTL6A	group3
KLF15	CTHRC1	group3
KLF15	RHBDF1	group3
KLF15	KLF15	group3
KLF15	SMAD1	group3
KLF15	YPEL4	group3
KLF15	GFRA1	group3
KLF15	SLC1A3	group3
KLF15	CPT1C	group3
KLF15	ADGRV1	group3
KLF15	EDIL3	group3
KLF15	ETF1	group3
PGR	SPACA6	group3
PGR	PLPPR2	group3
PGR	MAN2A2	group3
PGR	ZCCHC8	group3
PGR	UBAP2L	group3
PGR	SWT1	group3
PGR	FYCO1	group3
PGR	ETV3	group3
PGR	MRO	group3
TRIM28	LMNA	group3
TRIM28	ETV4	group3
TRIM28	TGFB3	group3
TRIM28	MYO1C	group3
TRIM28	AAAS	group3
TRIM28	CNTFR	group3
TRIM28	LRRTM1	group3
TRIM28	ZBTB14	group3
TRIM28	EHMT2	group3
TRIM28	CNTN2	group3
TRIM28	SLC18B1	group3
TRIM28	POMGNT1	group3
TRIM28	TRAF7	group3
TRIM28	PLOD1	group3
TRIM28	FN1	group3
TRIM28	PPP1R12C	group3
TRIM28	TRIB1	group3
TRIM28	KCNK10	group3
TRIM28	ANKRD16	group3
TRIM28	TIPARP	group3
TRIM28	FBRS	group3
TRIM28	BNC2	group3
TRIM28	BRD3	group3
TRIM28	ST8SIA2	group3
TRIM28	FLT1	group3
TRIM28	TMED10	group3
TRIM28	STUM	group3
TRIM28	BRPF3	group3
TRIM28	PHF2	group3
TRIM28	SPA17	group3
TRIM28	KLHDC8B	group3
TRIM28	PRRC2A	group3
TRIM28	ESAM	group3
TRIM28	MTA2	group3
TRIM28	SYT6	group3
TRIM28	SLC22A17	group3
TRIM28	ZIC4	group3
TRIM28	SEMA7A	group3
TRIM28	FAM214B	group3
TRIM28	SLITRK3	group3
TRIM28	NBEAL2	group3
TRIM28	SH3BP5L	group3
TRIM28	DYNC1LI2	group3
TRIM28	CHD3	group3
TRIM28	ANKRD13A	group3
TRIM28	SEMA4A	group3
TRIM28	CTDNEP1	group3
TRIM28	FGF5	group3
TRIM28	COL11A1	group3
TRIM28	TRAF4	group3
TRIM28	PCED1B	group3
TRIM28	STARD8	group3
TRIM28	DTX2	group3
TRIM28	GRIN1	group3
TRIM28	PLCH2	group3
TRIM28	TCIRG1	group3
TRIM28	SMOX	group3
TRIM28	PTPRU	group3
TRIM28	RNF128	group3
TRIM28	MMP15	group3
TRIM28	RPA3	group3
TRIM28	ZBTB7B	group3
TRIM28	NGFR	group3
TRIM28	FBLN2	group3
TRIM28	CCDC85C	group3
TRIM28	ALAS1	group3
TRIM28	UNC5B	group3
E2F4	TYSND1	group3
E2F4	RRBP1	group3
E2F4	ZNF687	group3
E2F4	GART	group3
E2F4	FA2H	group3
E2F4	MDGA1	group3
E2F4	ABCB6	group3
E2F4	NPTX2	group3
E2F4	SIGMAR1	group3
E2F4	RCCD1	group3
E2F4	MTPAP	group3
E2F4	CELSR3	group3
E2F4	PCDH8	group3
E2F4	KCNK9	group3
E2F4	DAZAP1	group3
E2F4	ZNF282	group3
E2F4	RASA3	group3
E2F4	CNTN2	group3
E2F4	OSER1	group3
E2F4	HGH1	group3
E2F4	NR4A3	group3
E2F4	FNDC4	group3
E2F4	NCLN	group3
E2F4	PLAGL2	group3
E2F4	LRRC45	group3
E2F4	ZNF263	group3
E2F4	PRDM11	group3
E2F4	RAB22A	group3
E2F4	ESRRA	group3
E2F4	TRIM8	group3
E2F4	COL11A1	group3
E2F4	CROT	group3
E2F4	TCF3	group3
E2F4	STAC2	group3
E2F4	STRADA	group3
E2F4	NYNRIN	group3
E2F4	KCNC3	group3
E2F4	VGF	group3
E2F4	NABP1	group3
E2F4	TBC1D10A	group3
E2F4	NPAS4	group3
E2F4	EBF1	group3
E2F4	SLC37A4	group3
E2F4	SCN3B	group3
E2F4	MUS81	group3
E2F4	MAMLD1	group3
E2F4	BDNF	group3
E2F4	TMEM198	group3
E2F4	NTRK1	group3
E2F4	ATP2B4	group3
E2F4	NUP98	group3
E2F4	HYAL2	group3
E2F4	PLCH2	group3
E2F4	PLEC	group3
E2F4	SLC1A6	group3
E2F4	KDM6B	group3
E2F4	TRIM41	group3
E2F4	CORO6	group3
E2F4	EFEMP2	group3
E2F4	EML3	group3
E2F4	ARHGAP31	group3
E2F4	PCNX3	group3
E2F4	SLC41A1	group3
E2F4	NTMT1	group3
E2F4	ASIC1	group3
E2F4	CBX4	group3
E2F4	PHKA2	group3
E2F4	CACHD1	group3
E2F4	GPR137	group3
E2F4	UNC45A	group3
E2F4	CACNA2D2	group3
E2F4	CDK16	group3
E2F4	ATP13A1	group3
E2F4	CTBP2	group3
E2F4	MSANTD2	group3
E2F4	TRNP1	group3
E2F4	SYT2	group3
E2F4	VPS39	group3
E2F4	TRIM3	group3
E2F4	STAMBPL1	group3
E2F4	ATP2B3	group3
E2F4	EPHB6	group3
E2F4	PNPLA8	group3
E2F4	CD9	group3
E2F4	RMDN1	group3
E2F4	NPEPPS	group3
E2F4	BPNT1	group3
E2F4	SPTAN1	group3
E2F4	PC	group3
E2F4	GLI3	group3
E2F4	EEF1A2	group3
E2F4	LYSMD3	group3
E2F4	RUNDC3A	group3
E2F4	HYKK	group3
E2F4	TERF2IP	group3
E2F4	PEX5	group3
E2F4	ME3	group3
E2F4	NEXN	group3
E2F4	SMG9	group3
E2F4	PIAS4	group3
E2F4	DZIP1L	group3
E2F4	CRTAC1	group3
E2F4	HAS1	group3
E2F4	PPP4R3B	group3
E2F4	AGAP2	group3
E2F4	CMTM5	group3
E2F4	QRICH1	group3
E2F4	MAT2A	group3
E2F4	MYBBP1A	group3
E2F4	HUWE1	group3
E2F4	MTMR11	group3
E2F4	PRKACA	group3
E2F4	CEP44	group3
E2F4	MICALL1	group3
E2F4	ELK4	group3
E2F4	IL17RA	group3
E2F4	ETV3	group3
E2F4	C1orf198	group3
E2F4	GTPBP1	group3
E2F4	PTGES2	group3
E2F4	RNF208	group3
E2F4	IGFBP4	group3
E2F4	ORAI1	group3
E2F4	DPYSL4	group3
E2F4	EMG1	group3
E2F4	MFSD4A	group3
E2F4	CALD1	group3
E2F4	ABCA7	group3
E2F4	ADCY6	group3
E2F4	PAPLN	group3
E2F4	KIFC2	group3
E2F4	SLC39A13	group3
E2F4	KCNK10	group3
E2F4	KAT7	group3
E2F4	PRR14L	group3
E2F4	TRABD	group3
E2F4	VSTM2B	group3
E2F4	BORCS5	group3
E2F4	FUCA2	group3
E2F4	RPS21	group3
E2F4	INPP1	group3
E2F4	CPXM1	group3
E2F4	PKMYT1	group3
KLF13	CHD3	group3
KLF13	SEMA6C	group3
KLF13	SLC17A7	group3
KLF13	PDGFA	group3
KLF13	VAT1	group3
KLF13	DPYSL2	group3
KLF13	ASIC1	group3
KLF13	HPCAL4	group3
KLF13	LMNA	group3
KLF13	TRIM8	group3
KLF13	EML2	group3
KLF13	SEMA4C	group3
KLF13	RAPGEF3	group3
KLF13	SPRY2	group3
KLF13	PLEKHG5	group3
KLF13	GPRIN1	group3
KLF13	SLC6A7	group3
KLF13	ACVRL1	group3
KLF13	NR2F2	group3
KLF13	MDGA1	group3
KLF13	MAZ	group3
KLF13	ZNF687	group3
KLF13	NCOR2	group3
KLF13	ZBTB20	group3
KLF13	SEMA3F	group3
KLF13	MAD2L2	group3
KLF13	GFRA2	group3
KLF13	TSC22D4	group3
KLF13	ADGRB2	group3
KLF13	BDNF	group3
KLF13	ZIC4	group3
KLF13	SQSTM1	group3
KLF13	CDH15	group3
KLF13	KCNN1	group3
KLF13	NISCH	group3
KLF13	FIZ1	group3
KLF13	CACNA1D	group3
KLF13	FHAD1	group3
KLF13	RXRG	group3
KLF13	CHST1	group3
KLF13	AP1S1	group3
KLF13	CUEDC1	group3
KLF13	MAML3	group3
KLF13	PLEKHA6	group3
KLF13	ADORA1	group3
KLF13	NXPH4	group3
KLF13	HIF3A	group3
KLF13	APP	group3
KLF1	S1PR5	group3
KLF1	TUBB	group3
KLF1	STARD5	group3
KLF1	ALDH16A1	group3
KLF1	NFKB2	group3
KLF1	POLR3H	group3
SP1	WASF2	group3
SP1	SPACA6	group3
SP1	SLC17A7	group3
SP1	SOX13	group3
SP1	CACNA1G	group3
SP1	FN1	group3
SP1	NPAS4	group3
SP1	MEF2D	group3
SP1	FOXJ2	group3
SP1	LEF1	group3
SP1	SSBP4	group3
SP1	ANKRD34A	group3
SP1	YAP1	group3
SP1	HDAC7	group3
SP1	PLP1	group3
SP1	SALL1	group3
SP1	SESN2	group3
SP1	FNDC3B	group3
SP1	NR4A2	group3
SP1	RORA	group3
SP1	PTCH1	group3
SP1	KLHL1	group3
SP1	PLPPR2	group3
SP1	NTF3	group3
SP1	SAMD14	group3
SP1	AMOT	group3
SP1	SP1	group3
SP1	GREM1	group3
SP1	CHD7	group3
SP1	ONECUT2	group3
SP1	CCDC61	group3
SP1	MEIS1	group3
SP1	ADAMTS18	group3
SP1	IVNS1ABP	group3
SP1	ARHGEF28	group3
SP1	BMPR1A	group3
SP1	ARRDC3	group3
SP1	FLRT1	group3
SP1	MPPED2	group3
SP1	FAM78A	group3
SP1	MAD2L2	group3
SP1	ADAMTS10	group3
SP1	COL27A1	group3
SP1	SKIL	group3
SP1	NAMPT	group3
SP1	VSTM2A	group3
SP1	UNC5B	group3
SP1	SUPT5H	group3
SP1	RASAL1	group3
SP1	DIDO1	group3
SP1	TRPV2	group3
SP1	EBF4	group3
SP1	NLGN3	group3
SP1	ZFP64	group3
SP1	SULF2	group3
SP1	NEO1	group3
SP1	CORO2B	group3
SP1	SPTB	group3
SP1	OLFM1	group3
SP1	FZD2	group3
SP1	NXT1	group3
SP1	BVES	group3
SP1	C21orf91	group3
SP1	CFLAR	group3
SP1	ZDHHC23	group3
SP1	DRD2	group3
SP1	THBS4	group3
SP1	GPC3	group3
SP1	MBOAT1	group3
SP1	IL1R1	group3
SP1	NMI	group3
SP1	P2RX3	group3
SP1	CGNL1	group3
SP1	S1PR1	group3
SP1	ERLIN2	group3
IRF2	IRF2	group3
IRF2	CASP1	group3
IRF2	GNB4	group3
IRF2	TMEM106A	group3
IRF2	MME	group3
IRF2	ZC3H7B	group3
IRF2	BCAS1	group3
IRF2	SUN1	group3
IRF2	NCOR2	group3
IRF2	RORB	group3
IRF2	CDV3	group3
IRF2	KIF19	group3
IRF2	PLD4	group3
IRF2	TNFRSF1A	group3
IRF2	GREM1	group3
IRF2	GRM2	group3
IRF2	PLEKHH2	group3
IRF2	PARP12	group3
ZIC1	ZIC1	group3
ZIC1	PTPN3	group3
ZIC1	TMEM144	group3
ZIC1	DOCK5	group3
ZIC1	TRPC3	group3
ZIC1	SLC5A11	group3
ZIC1	ZIC5	group3
ZIC1	NRP1	group3
ZIC1	WHRN	group3
ZIC1	BMPR1B	group3
ZIC1	SEMA3B	group3
ZIC1	ELFN1	group3
ZIC1	CMTM5	group3
ZIC1	ATP2B4	group3
ZIC1	CACNA2D2	group3
ZIC1	CTHRC1	group3
ZIC1	MEIS3	group3
ZIC1	SLC35C1	group3
HIVEP1	REL	group4
HIVEP1	GRIK2	group4
HIVEP1	STAP2	group4
HIVEP1	DOCK10	group4
HIVEP1	GALNTL6	group4
HIVEP1	RIMS2	group4
HIVEP1	PHYHIPL	group4
HIVEP1	FKBP5	group4
HIVEP1	NIPAL3	group4
HIVEP1	CILP2	group4
HIVEP1	CREB3L1	group4
HIVEP1	CCK	group4
HIVEP1	SGCD	group4
HIVEP1	PRICKLE3	group4
HIVEP1	LCK	group4
HIVEP1	CKM	group4
HIVEP1	LCP2	group4
HIVEP1	MYBPC3	group4
HIVEP1	HIVEP1	group4
MXD4	GIGYF1	group4
MXD4	IGF2R	group4
MXD4	PPRC1	group4
MXD4	ATG3	group4
MXD4	GNPTG	group4
MXD4	LACTB2	group4
MXD4	HSPBAP1	group4
MXD4	QTRT1	group4
MXD4	ZNF503	group4
MXD4	AP1S2	group4
MXD4	TMEM132E	group4
MXD4	RAB9A	group4
MXD4	ADARB2	group4
MXD4	ZNF462	group4
MXD4	RBFOX3	group4
MXD4	VRK1	group4
MXD4	CAMKV	group4
MXD4	HHIP	group4
MXD4	ARHGEF3	group4
[truncated: 6,709 more rows]
