# Supplementary material for: Integrative cross-species analysis of GABAergic neuron cell types and their functions in Alzheimer’s disease
Source: Sci Rep. 2022 Nov 11;12:19358. doi: 10.1038/s41598-022-21496-7 (PMC9652313; doi:10.1038/s41598-022-21496-7)
Supplement: Supplementary file 9 — Supplementary Information 9. [file 41598_2022_21496_MOESM9_ESM.xlsx]

## Sheet: Sheet1
		5S_rRNA
		AARS2
		ATP6V0E1P4
		BTF3P14
		C10orf67
		CCT4P1
		COX4I2
		CRB2
		DACT1
		DENND3
		DHX9P1
		EIF4A1P3
		FLJ42969
		KCNK2
		KRTAP5-3
		LARP7P3
		LINC02454
		LINC02720
		LIPT2
		ME2
		MFHAS1
		NFKB1
		OR10G1P
		PAPPA-AS2
		PYGB
		RGS20
		RN7SKP155
		RPL36AP14
		RPS15AP5
		RYBP
		SMCR8
		ZRANB1
		ABCA1
		ABCA10
		ABCA6
		ABCA7
		ABCA8
		ABCA9
		ABCA9-AS1
		ABCB1
		ABCB11
		ABCC1
		ABCC9
		ABCF2-H2BE1
		ABCF3
		ABCG2
		ABHD15-AS1
		ABI3
		ABRACL
		ABRAXAS2
		ABRAXAS2
		ABTB2
		ACAD11
		ACADM
		ACE
		ACER3
		ACKR2
		ACKR3
		ACMSD
		ACSL6
		ACSL6-AS1
		ACTG1P22
		ACTL8
		ACTN1
		ACTN4
		ACTR1A
		ACTR1B
		ACTRT2
		ACVR2A
		ADAM10
		ADAM12
		ADAM18
		ADAM24P
		ADAM29
		ADAM3A
		ADAMTS1
		ADAMTS12
		ADAMTS15
		ADAMTS18
		ADAMTS19
		ADAMTS20
		ADAMTS3
		ADAMTS4
		ADAMTS7P3
		ADAMTS8
		ADAMTS9
		ADAMTS9-AS1
		ADAMTS9-AS2
		ADARB2
		ADARB2-AS1
		ADCY2
		ADCY3
		ADCY8
		ADGRB1
		ADGRB3
		ADGRF2
		ADGRL2
		ADGRV1
		ADI1P2
		AFAP1
		AFAP1L1
		AFF1
		AFG1L
		AFG1L
		AGBL1
		AGBL2
		AGBL5
		AGFG2
		AGMO
		AGPAT3
		AGRN
		AGT
		AHCYL1
		AHNAK
		AICDA
		AIDAP3
		AJUBA
		AK2
		AK4P5
		AKAP10
		AKAP12
		AKAP9
		AKR7A3
		AKT2
		AKT3
		ALDH1A2
		ALDH4A1
		ALOX12-AS1
		ALPK2
		ALX4
		AMIGO1
		AMIGO2
		AMPH
		AMZ1
		AMZ2P1
		ANAPC1
		ANAPC1P3
		ANG
		ANGPT1
		ANGPT4
		ANK3
		ANK3-DT
		ANKFY1
		ANKRD19P
		ANKRD22
		ANKRD31
		ANKRD55
		ANKS1A
		ANKS1B
		ANO2
		ANO3
		ANO4
		ANTXR1
		ANTXR2
		ANXA1
		ANXA10
		ANXA13
		AOX1
		AP1S2P1
		AP2A2
		AP2S1
		AP4M1
		AP4S1
		APH1B
		APOB
		APOC1
		APOC1
		APOC1P1
		APOC2
		APOC4
		APOC4-APOC2
		APOE
		APOLD1
		APOOP3
		APP
		APP-DT
		APTR
		AQP4-AS1
		ARAP2
		ARF4P4
		ARHGAP15
		ARHGAP20
		ARHGAP45
		ARHGAP8
		ARHGEF1
		ARHGEF10L
		ARHGEF11
		ARHGEF2
		ARID1B
		ARID4B
		ARIH1
		ARL17B
		ARL3
		ARL6IP1P3
		ARRDC3-AS1
		ARRDC4
		ARVCF
		ASB3
		ASCC2
		ASCL3
		ASIC2
		ASIP
		ASPHD1
		ASS1P8
		ASTN2
		ASTN2-AS1
		ASXL2
		ASZ1
		ATCAY
		ATF1
		ATF3
		ATF7IP2
		ATM
		ATP10A
		ATP13A2
		ATP1B2
		ATP1B3
		ATP2B2
		ATP5F1C
		ATP5MFP3
		ATP5PBP6
		ATP5PDP3
		ATP5PF
		ATP5PO
		ATP6V0E1P4
		ATP6V0E2
		ATP6V1H
		ATP8A2
		ATP8A2P3
		ATP8B1
		ATR
		ATXN1
		ATXN10
		ATXN2L
		ATXN7
		ATXN7L1
		AUTS2
		AVPR1A
		B3GALT1-AS1
		B3GNTL1P2
		B4GALNT1
		B4GALT4-AS1
		BAALC
		BAALC-AS1
		BAHCC1
		BANK1
		BBS9
		BCAM
		BCAP29
		BCAR3
		BCAS3
		BCKDHB
		BCKDK
		BCL10
		BCL11B
		BCL2
		BCL2L1
		BCL2L14
		BCL2L1-AS1
		BCL3
		BDH1
		BDKRB2
		BDNF-AS
		BEND3
		BEND7
		BET1
		BICD1
		BICRA
		BIN1
		BLACE
		BLK
		BLM
		BLOC1S3
		BLOC1S4
		BMP1
		BMP5
		BMP6
		BMPER
		BNIP3L
		BNIP3P13
		BNIP3P41
		BOLA3P3
		BORCS5
		BORCS8-MEF2B
		BPIFA1
		BPTF
		BRAF
		BRINP1
		BRSK2
		BRWD1P2
		BSG
		BTF3P7
		BTG3-AS1
		BTLA
		BZW2
		C10orf143
		C10orf71
		C11orf53
		C11orf65
		C12orf40
		C14orf132
		C14orf39
		C15orf54
		C15orf54
		C16orf95
		C16orf95-DT
		C17orf107
		C17orf58
		C1GALT1
		C1orf100
		C1orf112
		C1orf185
		C1orf210
		C1QTNF7-AS1
		C1S
		C20orf27
		C20orf27， SPEF1
		C21orf62-AS1
		C21orf91-OT1
		C22orf39
		C2orf73
		C2orf83
		C4BPAP2
		C5orf22
		C5orf64
		C5orf66
		C5orf67
		C6orf89
		C8orf44-SGK3
		C8orf87
		C9orf106
		C9orf152
		C9orf92
		CABLES1
		CACNA1A
		CACNA1G
		CACNA2D3
		CACNB2
		CADM2
		CADPS
		CADPS2
		CALCRL
		CALHM1
		CAMK1D
		CAMK4
		CAMTA1
		CAPZA1P4
		CARD11
		CARF
		CARS1
		CASC16
		CASC18
		CASP12
		CASS4
		CAST
		CASTOR3
		CATSPERB
		CATSPERD
		CAV3
		CBFA2T3
		CBLC
		CBR4
		CBX8
		CCBE1
		CCDC112
		CCDC12
		CCDC12P1
		CCDC134
		CCDC144CP
		CCDC148
		CCDC171
		CCDC174
		CCDC192
		CCDC26
		CCDC60
		CCDC66
		CCDC85A
		CCDC85C
		CCDC88C
		CCDC89
		CCDC90B
		CCDC91
		CCDC92
		CCN4
		CCND1
		CCNT2-AS1
		CCRL2
		CCT4P1
		CCT7P2
		CCZ1B
		CD1A
		CD1D
		CD200
		CD207
		CD28
		CD2AP
		CD2AP-DT
		CD300E
		CD300LG
		CD33
		CD36
		CD55
		CDADC1
		CDC37
		CDC42EP3
		CDC42SE2
		CDC45
		CDC5L
		CDCA7
		CDCA7L
		CDCP1
		CDH1
		CDH11
		CDH13
		CDH18
		CDH23
		CDH4
		CDH5
		CDH9
		CDHR3
		CDK1
		CDK10
		CDK6
		CDKAL1
		CDKN2A
		CDKN2AIP
		CDKN2C
		CDKN3
		CDON
		CDR2L
		CDRT15P3
		CDS1
		CEACAM16-AS1
		CEACAM19
		CEACAM20
		CEACAM22P
		CECR2
		CELA3B
		CELF1
		CELF2
		CELF4
		CELSR1
		CENPK
		CENPM
		CENPUP1
		CENPW
		CENPW
		CEP112
		CEP295NL
		CEP63
		CEP72
		CER1
		CFAP20DC
		CFAP298-TCP10L
		CFAP299
		CFAP74
		CFI
		CFTR
		CHL1
		CHMP7
		CHN2
		CHPT1
		CHRNA2
		CHRNE
		CHST1
		CIR1P1
		CISD1
		CKAP5
		CKM
		CLASRP
		CLCN3P1
		CLDN18
		CLDN23
		CLEC3B
		CLMN
		CLNK
		CLOCK
		CLPTM1
		CLSTN2
		CLTCL1
		CLU
		CLU;
		CLUAP1
		CLVS1
		CMAS
		CMIP
		CNGB1
		CNN2
		CNOT6L
		CNOT7
		CNPY4
		CNTN1
		CNTN4
		CNTN6
		CNTNAP2
		CNTNAP4
		CNTNAP5
		COA1
		COBLL1
		COG3
		COL11A1
		COL12A1
		COL18A1
		COL21A1
		COL22A1
		COL23A1
		COL25A1
		COL26A1
		COL27A1
		COL28A1
		COL2A1
		COL4A2
		COL4A3
		COL4A4
		COL5A2
		COL5A3
		COLEC12
		COLGALT2
		COMMD10
		COMMD7
		COPB1
		COQ8B
		CORO1A
		CORO1C
		CORO6
		COX10-AS1
		COX20
		COX4I2
		CPEB4
		CPED1
		CPPED1
		CPSF6
		CR1
		CR1;
		CR1L
		CRADD
		CRB2
		CREB3L4
		CRHR1
		CRIPT
		CRISP3
		CRMP1
		CRPPA
		CRTC1
		CRY1
		CRY2
		CRYGC
		CRYGD
		CRYZL2P-SEC16B
		CSHL1
		CSMD1
		CSMD3
		CSNK2A1
		CSRP2
		CST1
		CST13P
		CST8
		CSTF1
		CSTP2
		CT70
		CTAGE12P
		CTAGE14P
		CTBP2
		CTBP2P8
		CTD-2194D22.4
		CTD-3080P12.3
		CTDP1
		CTHRC1
		CTIF
		CTNNA1P1
		CTNNA2
		CTNND2
		CTSC
		CTTNBP2
		CTU1
		CUBN
		CWC27
		CYB561
		CYB5B
		CYCS
		CYCSP17
		CYCSP27
		CYCSP28
		CYCSP53
		CYP2F2P
		CYP3A54P
		CYP4V2
		CYP8B1
		CYRIA
		CZIB
		DAAM1
		DAAM2
		DAB1
		DACH1
		DACT1
		DAND5
		DAPK2
		DAPL1
		DCAF7
		DCC
		DCDC1
		DCHS2
		DCLK2
		DCST2
		DDAH1
		DDC
		DDX18
		DDX25
		DDX43P3
		DDX49
		DEFB115
		DEFB118
		DEFB124
		DEK
		DELEC1
		DENND1A
		DENND1B
		DENND3
		DENND4B
		DENND6A
		DENND6A-AS1
		DESI2
		DGKI
		DGLUCY
		DHFR
		DHFRP3
		DIP2B
		DIP2C
		DIRAS2
		DIRC3
		DISC1
		DLC1
		DLG2
		DLG2-AS2
		DLGAP2
		DLX5
		DMRTA1
		DMRTB1
		DMXL1
		DNAAF5
		DNAH10
		DNAH10OS
		DNAH11
		DNAH6
		DNAI4
		DNAJA1P1
		DNAJC7
		DNER
		DNM3
		DNMT3B
		DNTTIP2
		DOC2A
		DOCK4
		DPH6-DT
		DPP3P2
		DPP4
		DPPA3P3
		DPY19L2P2
		DPY19L3
		DPYSL2
		DPYSL3
		DPYSL5
		DRAIC
		DRAM1
		DSCAM
		DSCAML1
		DSCR9
		DSG1-AS1
		DSG2
		DST
		DSTNP5
		DSTYK
		DTWD2
		DTX4
		DUS4L-BCAP29
		DUSP15
		DUSP6
		DVL2
		DYNLL1P4
		DYTN
		E2F7
		EBAG9
		EBF1
		ECHDC3
		ECM1P1
		ECRG4
		EDAR
		EDEM2
		EDN3
		EEF1A1P14
		EEF1A1P17
		EEF1A1P28
		EEF1AKMT2
		EEF1AKMT4-ECE2
		EEF1AKNMT
		EEF1G
		EEF1GP4
		EFCAB13
		EFCAB5
		EFL1
		EFNA5
		EFR3A
		EGFR
		EGILA
		EGLN3
		EIF3M
		EIF4EBP2P3
		EIF4G3
		EIPR1
		ELL
		ELMO1
		ELOVL5
		ELOVL7
		EMC2
		EMCN
		EML1
		EN2
		ENAH
		ENKUR
		ENO4
		ENOPH1
		ENPEP
		ENPP2
		ENPP6
		ENPP7P11
		ENTPD6
		EPB41L2
		EPB41L3
		EPC2
		EPDR1
		EPHA1
		EPHA1-AS1
		EPHA3
		EPHA4
		EPHB1
		EPHB2
		EPHX2
		EPOP
		EPOP
		EPS15
		EPS15-AS1
		ERBB3
		ERBB4
		ERBIN-DT
		ERC1
		ERC2
		ERICH3
		ERICH5
		ERO1A
		ERVH-1
		ESCO1
		ETF1
		EVA1C
		EVI5
		EXOC1
		EXOC1L
		EXOC3L2
		EXOC4
		EYA1
		EYA2
		EYA4
		F11-AS1
		F13A1
		F2R
		F2RL1
		F2RL2
		FAAH
		FADS2
		FAF1
		FAM107B
		FAM126A
		FAM135B
		FAM13A
		FAM155A
		FAM163A
		FAM171A2
		FAM171B
		FAM172A
		FAM174B
		FAM181A
		FAM181A-AS1
		FAM182B
		FAM186B
		FAM193B-DT
		FAM214A
		FAM228B
		FAM240B
		FAM47E
		FAM53B
		FAM83E
		FANCC
		FANCD2
		FANCD2OS
		FANK1
		FARP1
		FARS2
		FARSB
		FAT1
		FAT3
		FBLN5
		FBN2
		FBXL13
		FBXL17
		FBXL7
		FBXO11
		FBXO28
		FBXO31
		FBXO32
		FBXO40
		FBXW8
		FDFT1
		FENDRR
		FERMT2
		FES
		FEZ1
		FGD6
		FGF10
		FGF14
		FGF18
		FGFR2
		FGFR3
		FGFR4
		FGFRL1
		FHIT
		FHL2
		FILNC1
		FKBP5
		FLRT1
		FMN2
		FMO3
		FMO6P
		FNIP1
		FOXD2
		FOXE1
		FOXG1-AS1
		FOXK2
		FOXL1
		FOXL2NB
		FOXN2
		FOXN3
		FOXO3
		FOXP1
		FOXP2
		FOXQ1
		FPGT-TNNI3K
		FRA10AC1
		FRAS1
		FRAT1
		FRAT2
		FREM1
		FRMD4A;
		FRMD4B
		FRMD6
		FRMD6-AS2
		FSHR
		FSIP1
		FSTL4
		FTH1
		FTLP15
		FTO
		FUT2
		FUT8
		FXNP1
		FZD6
		G3BP1
		GAB2
		GABBR2
		GABPA
		GABRA2
		GABRB2
		GABRG2
		GABRG3
		GADD45G
		GAL3ST1
		GALNT10
		GALNT12
		GALNT18
		GALNT5
		GANAB
		GAPDHP15
		GAPDHP2
		GAPDHP24
		GAR1-DT
		GASAL1
		GATA6
		GATAD2A
		GATAD2B
		GATD3A
		GAU1
		GBA2
		GBAP1
		GDAP1L1
		GDF5
		GDF5-AS1
		GEMIN7
		GEMIN7-AS1
		genes
		GFI1B
		GFRA2
		GGACT
		GGCTP2
		GINS1
		GLIPR1
		GLIS1
		GLIS2
		GLIS3
		GM2AP2
		GMDS
		GMNC
		GNA12
		GNA12
		GNA13
		GNAI1
		GNG11
		GNG12-AS1
		GNG2
		GNG4
		GNPNAT1
		GNRH1
		GOLGA8B
		GOLIM4
		GON4L
		GORAB-AS1
		GPATCH1
		GPATCH8
		GPBP1
		GPC1
		GPC6
		GPR135
		GPR141
		GPR149
		GPR156
		GPR160P2
		GPR180
		GPR61
		GPS2P1
		GRAMD2B
		GRB10
		GRB14
		GRB2
		GREM2
		GRIN2B
		GRM1
		GSK3B
		GSTA3
		GSTA9P
		GTDC1
		GTF2H3
		GTF2IP11
		GTF3AP5
		GULOP
		GYPA
		H1-4
		H2AZ1-DT
		H2BC5
		H2BC6
		H2BC8
		H3P28
		H3P28
		H4C5
		H4P1
		HAND1
		HAS2-AS1
		HAS3
		HAUS3
		HAUS4
		HAUS4P1
		HAVCR2
		HBEGF
		HDAC5
		HDAC9
		HECW1
		HELLPAR
		HERC2
		HESX1
		HEY2
		HGF
		HHAT
		HHIP
		HHIP-AS1
		HID1-AS1
		HIF1AN
		HIF1AN
		HIGD1AP3
		HIGD1AP4
		HIRA
		HLA-DQA1
		HLA-DRA
		HLA-DRB1
		HLA-DRB5
		HLA-DRB9
		HMCN1
		HMGA2
		HMGA2-AS1
		HMGB1
		HMGB1P13
		HMGB1P20
		HMGB1P45
		HMGB1P47
		HMGB3P12
		HMGB3P16
		HMGB3P23
		HMGN2P18
		HMGN2P25
		HMGN2P39
		HMGXB4
		HMHB1
		HNF4G
		HNRNPA1P1
		HNRNPA1P31
		HNRNPA1P56
		HNRNPA1P69
		HNRNPKP3
		HOOK2
		HORMAD2-AS1
		HOXA11
		HOXB1
		HOXC12
		HOXC13
		HP1BP3
		HPRT1P2
		HRK
		HRK
		HRK - FBXW8
		HS3ST3A1
		HS3ST3B1
		HS3ST4
		HSD17B12
		HSD17B3
		HSD17B6
		HSF2
		HSPA8P5
		HSPA8P9
		HSPD1P15
		HSPE1P1
		HSPE1P10
		HSPG2
		HTN1
		HTR7
		HYI
		HYKK
		ICE2P2
		IDO2
		IDUA
		IER5
		IER5L
		IFITM10
		IFITM3P1
		IFNW1
		IFNWP4
		IGF1
		IGF1, LINC02456
		IGF2BP1
		IGFBP2
		IGFBP3
		IGFBP7
		IGHEP1
		IGHG1
		IGHV2-70
		IGHV3-71
		IGKV1OR2-108
		IGSF21
		IGSF23
		IGSF9
		IL17RD
		IL19
		IL1RAP
		IL1RL2
		IL21-AS1
		IL34
		IL6
		IL6-AS1
		IL6R
		ILRUN
		ILRUNP1
		IMMP1L
		INA
		INC02454
		INHCAP
		INPP5D
		INSIG1
		INSL5
		IP6K2
		IPP
		IQCA1L
		IQCJ
		IQCJ-SCHIP1
		IQCK
		IQCN
		IQGAP2
		IQUB
		IRAG1
		IRAK1BP1
		IRF1
		IRF2
		IRF6
		ITGB8
		ITIH5
		ITPR2
		ITSN1
		ITSN2
		JAG1
		JAG2
		JAK1
		JAKMIP2-AS1
		JAM2
		JCAD
		JPH1
		JPH3
		JPT1P1
		JUND
		JUP
		KANSL1
		KAT8
		KATNA1
		KAZN
		KBTBD4
		KCNB2
		KCNG1
		KCNK2
		KCNN2
		KCNN3
		KCNQ3
		KCTD12
		KCTD13
		KCTD9
		KCTD9P6
		KDM1B
		KDM3AP1
		KDM4C
		KDM4F
		KHDRBS2-OT1
		KIAA0232
		KIAA0825
		KIAA1217
		KIAA1755
		KIF12
		KIF14
		KIF18B
		KIF1A
		KIF21B
		KIF26B
		KIF6
		KIF9-AS1
		KIFC3
		KIR3DL2
		KLF10
		KLF11
		KLF13
		KLF14
		KLF3-AS1
		KLF9
		KLHL29
		KLHL36
		KLHL7-DT
		KNOP1P1
		KRAS
		KRBOX1
		KRR1
		KRT18P19
		KRT18P32
		KRT18P33
		KRT18P33
		KRT18P45
		KRT18P51
		KRT18P60
		KRT18P64
		KRT19P2
		KRT224P
		KRT24
		KRT25K
		KRT28
		KRT5
		KRT78
		KRT78
		KRT86
		KRT8P21
		KRT8P45
		KRTAP11-1
		KRTAP5-6
		KRTAP5-AS1
		KRTAP7-1
		KRTCAP2
		KSR2
		KTN1
		KTN1
		KTN1-AS1
		L3MBTL4
		LACTB2
		LACTB2-AS1
		LAMA1
		LAMB1
		LAMC1
		LAMC2
		LAMC3
		LAMP1
		LARGE1
		LARS1
		LASP1
		LATS1
		LCLAT1
		LCN1
		LCORL
		LDHBP3
		LDHD
		LEF1
		LEKR1
		LEMD3
		LEMD3
		LGI1
		LHX1-DT
		LILRA5
		LIMS2
		LIN28B
		LINC00222
		LINC00271
		LINC00290
		LINC00326
		LINC00343
		LINC00345
		LINC00347
		LINC00348
		LINC00377
		LINC00399
		LINC00423
		LINC00424
		LINC00466
		LINC00476
		LINC00477
		LINC00529
		LINC00564
		LINC00570
		LINC00578
		LINC00587
		LINC00624
		LINC00626
		LINC00634
		LINC00676
		LINC00861
		LINC00877
		LINC00880
		LINC00899
		LINC00907
		LINC00917
		LINC00923
		LINC00927
		LINC00942
		LINC00971
		LINC00992
		LINC01006
		LINC01016
		LINC01028
		LINC01048
		LINC01068
		LINC01068
		LINC01081
		LINC01082
		LINC01090
		LINC01093
		LINC01098
		LINC01099
		LINC01117
		LINC01118
		LINC01121
		LINC01140
		LINC01143
		LINC01151
		LINC01159
		LINC01173
		LINC01184
		LINC01185
		LINC01208
		LINC01222
		LINC01234
		LINC01250
		LINC01271
		LINC01304
		LINC01331
		LINC01338
		LINC01340
		LINC01362
		LINC01364
		LINC01370
		LINC01374
		LINC01375
		LINC01376
		LINC01389
		LINC01435
		LINC01445
		LINC01479
		LINC01492
		LINC01497
		LINC01500
		LINC01501
		LINC01503
		LINC01505
		LINC01508
		LINC01509
		LINC01515
		LINC01522
		LINC01526
		LINC01553
		LINC01562
		LINC01567
		LINC01568
		LINC01579
		LINC01581
		LINC01592
		LINC01615
		LINC01618
		LINC01622
		LINC01624
		LINC01625
		LINC01643
		LINC01671
		LINC01679
		LINC01684
		LINC01709
		LINC01712
		LINC01713
		LINC01724
		LINC01725
		LINC01739
		LINC01740
		LINC01741
		LINC01748
		LINC01765
		LINC01793
		LINC01801
		LINC01808
		LINC01812
		LINC01814
		LINC01821
		LINC01833
		LINC01838
		LINC01843
		LINC01850
		LINC01868
		LINC01875
		LINC01877
		LINC01897
		LINC01910
		LINC01915
		LINC01916
		LINC01931
		LINC01944
		LINC01950
		LINC01960
		LINC01965
		LINC01967
		LINC01977
		LINC01982
		LINC01987
		LINC01998
		LINC02006
		LINC02008
		LINC02038
		LINC02039
		LINC02044
		LINC02052
		LINC02057
		LINC02060
		LINC02067
		LINC02069
		LINC02077
		LINC02098
		LINC02105
		LINC02109
		LINC02113
		LINC02114
		LINC02152
		LINC02160
		LINC02165
		LINC02181
		LINC02182
		LINC02188
		LINC02200
		LINC02208
		LINC02210
		LINC02210-CRHR1
		LINC02214
		LINC02225
		LINC02240
		LINC02245
		LINC02247
		LINC02252
		LINC02254
		LINC02268
		LINC02272
		LINC02273
		LINC02278
		LINC02286
		LINC02306
		LINC02325
		LINC02329
		LINC02331
		LINC02335
		LINC02343
		LINC02353
		LINC02360
		LINC02388
		LINC02389
		LINC02397
		LINC02400
		LINC02403
		LINC02414
		LINC02421
		LINC02433
		LINC02438
		LINC02443
		LINC02454
		LINC02456
		LINC02461
		LINC02464
		LINC02494
		LINC02496
		LINC02498
		LINC02500
		LINC02503
		LINC02514
		LINC02515
		LINC02518
		LINC02523
		LINC02532
		LINC02535
		LINC02537
		LINC02547
		LINC02548
		LINC02550
		LINC02550
		LINC02576
		LINC02619
		LINC02622
		LINC02622
		LINC02624
		LINC02629
		LINC02645
		LINC02646
		LINC02651
		LINC02653
		LINC02664
		LINC02668
		LINC02683
		LINC02694
		LINC02695
		LINC02697
		LINC02699
		LINC02705
		LINC02713
		LINC02726
		LINC02733
		LINC02746
		LINC02752
		LINC02755
		LINC02756
		LINC02761
		LINC02762
		LINC02763
		LINC02771
		LINC02808
		LINC02815
		LINC02817
		LINC02818
		LINC02831
		LINC02836
		LINC02853
		LINC02866
		LINC02888
		LINC02889
		LINC-PINT
		LINCR-0001
		LINGO1
		LINGO2
		LIPC
		LIPC-AS1
		LIPG
		LIX1-AS1
		LLPHP3
		LMCD1-AS1
		LMO2
		LMOD3
		LNCARSR
		LNC-LBCS
		LORICRIN
		LOXL1
		LPAR1
		LPCAT1
		LRAT
		LRATD1
		LRCH1
		LRCH4
		LRFN2
		LRIG1
		LRIG3
		LRP1B
		LRP8
		LRRC20
		LRRC2P1
		LRRC49
		LRRC4C
		LRRC52-AS1
		LRRC8A
		LRRIQ1
		LSINCT5
		LTBP4
		LTBR
		LUZP1
		LUZP2
		LY86
		LYPD6B
		LYPLAL1-AS1
		LYZL4
		MACF1
		MACORIS
		MACROD1
		MACROD2
		MADD
		MAEL
		MAGI1
		MAGI3
		MAGOH
		MAILR
		MAL2
		MAMSTR
		MAP2
		MAP2K5
		MAP3K1
		MAP3K4-AS1
		MAP4K4
		MAPK3
		MAPK6P1
		MAPK7
		MAPK8IP1P1
		mapped
		MAPPED_GENE
		MAPRE1P2
		MAPRE2
		MAPT
		MAPT-AS1
		MARK3
		MARK4
		MAST2
		MAST4
		MB21D2
		MBD6
		MBOAT1
		MBP
		MCC
		MCPH1-AS1
		MCTP1
		MDGA1
		MDGA2
		MECOM
		MED12L
		MED13L
		MEF2B
		MEF2C-AS1
		MEGF10
		MEGF6
		MEIKIN
		MEIOSIN
		MEIS1
		MEIS2
		MEOX2
		Metazoa_SRP
		MFAP2
		MFAP3
		MFF-DT
		MFGE8
		MFSD4BP1
		MGME1
		MGST1
		MGST3
		MIB1
		MICAL2
		MICOS10-NBL1
		MINDY2
		MIR1-1HG
		MIR1-1HG-AS1
		MIR124-2HG
		MIR129-2
		MIR155HG
		MIR181A1HG
		MIR1915HG
		MIR2113
		MIR29B2CHG
		MIR302F
		MIR3166
		MIR3193
		MIR3912
		MIR3945HG
		MIR4300HG
		MIR4421
		MIR4432HG
		MIR4456
		MIR4462
		MIR4464
		MIR4472-2
		MIR4643
		MIR4733HG
		MIR4734
		MIR4752
		MIR4771-1
		MIR5197
		MIR548AG1
		MIR548Y
		MIR5580
		MIR572
		MIR588
		MIR6074
		MIR633
		MIR646HG
		MIR6500
		MIR7154
		MIR924HG
		MITF
		MKLN1
		MKNK2P1
		MLLT10
		MLN
		MMADHC-DT
		MMP12
		MMP16
		MMP3
		MOB2
		MOBP
		MOCOS
		MOCS3
		MOG
		MOV10
		MPL
		MPP3
		MPP7
		MPZL1
		MR1
		MRC1
		MRO
		MROH1
		MRPL32
		MRPL39
		MRPL45
		MRPL50P4
		MRPL58
		MRPS21
		MRPS31P4
		MRPS35P3
		MRPS36P2
		MS4A2
		MS4A3
		MS4A4A
		MS4A6A
		MS4A6E
		MSH2
		MSI1
		MSR1
		MSRA
		MSRB3
		MSRB3
		MSX2
		MTATP6P30
		MTBP
		MTCH2
		MTCL1P1
		MTCO1P49
		MTCO1P51
		MTCO1P6
		MTCO3P30
		MTCYBP19
		MTCYBP36
		MTCYBP45
		MTDHP1
		MTHFD1L
		MTMR3
		MTND1P24
		MTND3P4
		MTND4P6
		MTRNR2L9
		MTSS2
		MTX1P1
		MUC19
		MUSK
		MYBPC1
		MYCNOS
		MYCT1
		MYEOV
		MYL12BP2
		MYLK2
		MYO15A
		MYO16
		MYO16-AS1
		MYOSLID
		MYT1L
		NA
		NAA60
		NAALADL2
		NACAP6
		NANP
		NAPEPLD
		NARF
		NARS2
		NAV2
		NAV3
		NBAS
		NBEA
		NBL1
		NBPF13P
		NCALD
		NCAM1
		NCBP3
		NCK2
		NCKAP5
		NCMAP
		NCOA5LP
		NCOA7
		NCR2
		NCS1
		NDUFA12
		NDUFA8
		NDUFA9
		NDUFAF2
		NDUFAF6
		NDUFB4P4
		NDUFS3
		NDUFS4
		NDUFS5P4
		NDUFV2
		NEBL
		NECAP1P1
		NECTIN1
		NECTIN2
		NEDD4
		NEFL
		NEFM
		NEGR1
		NEK10
		NELL1
		NEO1
		NEPRO
		NEURL1B
		NEUROD6
		NEUROG2
		NF1
		NFAT5
		NFATC1
		NFE2L3P1
		NFIC
		NFIX
		NFKB1
		NFU1P1
		NHEJ1
		NHLRC3
		NHSL1
		NIFKP9
		NINL
		NIPAL2
		NIT2
		NKAIN2
		NKAIN3
		NKPD1
		NKX2-6
		NLN
		NMD3
		NME2P3
		NME9
		NMNAT1P2
		NMU
		NOL8P1
		NOP56P3
		NOSTRIN
		NPEPPSP1
		NPFFR1
		NPHP3-ACAD11
		NPIPB8
		NPM1P11
		NPM1P31
		NPM1P48
		NPY
		NR2F1
		NR2F1-AS1
		NR3C2
		NRBF2P3
		NRG1
		NRIP3
		NRP1
		NRXN1
		NRXN3
		NSD1
		NSF
		NSRP1
		NSUN4
		NT5C2
		NT5DC2
		NTAN1
		NTM
		NTM-AS1
		NTN1
		NTRK3
		NUAK1
		NUFIP2
		NUMBL
		NUP160
		NUP210L
		NUP37
		NUP43
		NXN
		NXPH1
		OACYLP
		OARD1
		OBI1-AS1
		OBP2A
		OFCC1
		OLFM3
		OLFM4
		OLIG3
		OPLAH
		OR10G1P
		OR10G3
		OR2B2
		OR2W6P
		OR4C3
		OR4S1
		OR5D13
		OR5D17P
		OR7E109P
		OR7E136P
		OR7E1P
		OR7E23P
		OR7E39P
		OR7E59P
		ORC5
		OSBPL5
		OSBPL6
		OSBPL9
		OSER1-DT
		OSR1
		OTOF
		OTOGL
		OTULIN
		OTX2-AS1
		OTX2P1
		OVCH1-AS1
		OVOL2
		OXTR
		P3R3URF-PIK3R3
		P4HA2
		PA2G4
		PA2G4P2
		PAG1
		PAK2
		PAK5
		PANCR
		PANTR1
		PANX2
		PAPPA
		PAPPA-AS2
		PARAL1
		PARD3
		PARK7P1
		PARP11-AS1
		PARVB
		PATE3
		PAX2
		PAX3
		PAX5
		PAX7
		PAX8
		PBRM1
		PCDH1
		PCDH11X
		PCDH20
		PCDH8
		PCDH9
		PCED1B
		PCGF6
		PCNPP2
		PCNPP3
		PCNX1
		PCSK5
		PCSK6
		PDCD1LG2
		PDCD4
		PDCD5
		PDCL2
		PDE1A
		PDE4D
		PDE7B
		PDE8A
		PDE9A
		PDGFC
		PDGFD
		PDLIM3
		PDPK1
		PDPK2P
		PDS5B
		PDXDC1
		PEBP4
		PEMT
		PEPD
		PER3P1
		PEX6
		PFDN1
		PFKP-DT
		PFN1P1
		PFN2
		PGAM5P1
		PGK2
		PGLYRP3
		PGM1
		PGRMC2
		PHB
		PHF14
		PHF21B
		PI16
		PICALM
		PIEZO1P1
		PIFO
		PIGC
		PIGF
		PIGU
		PIK3C2G
		PIK3R3
		PILRA
		PIWIL3
		PJA2
		PKD2
		PKDCC
		PKHD1
		PKIB
		PKMP4
		PKN2-AS1
		PKNOX2
		PLCB1
		PLCG2
		PLCL1
		PLEC
		PLEKHG1
		PLEKHM1
		PLIN2
		PLPP4
		PLPPR4
		PLSCR5
		PLXNA2
		PLXNA4
		PLXNC1
		PLXND1
		PM20D1
		PMAIP1
		PMS2CL
		PMS2P1
		PNPLA7
		PNPP1
		POC1B
		POLD2P1
		POLD3
		POLG
		POLN
		POLR2E
		POLR2F
		POLR2M
		POLR3B
		POU2F2
		POU6F2
		PPARG
		PPARGC1A
		PPIAP1
		PPIAP17
		PPIAP25
		PPIAP45
		PPIAP55
		PPIAP59
		PPIAP62
		PPIP5K2
		PPM1N
		PPP1R14BP5
		PPP1R14C
		PPP1R21 ，
		PPP1R21-DT
		PPP1R37
		PPP1R3B
		PPP1R42
		PPP1R9B
		PPP4R3A
		PPP5D1
		PPWD1
		PQLC1P1
		PRAG1
		PRANCR
		PRDM16
		PRDM5
		PRDM6
		PRDX2P4
		PRELID1P1
		PRKAG2
		PRKAR2A-AS1
		PRKCA
		PRKCB
		PRKCE
		PRKCZ
		PRKD1
		PRKD3
[truncated: 911 more rows]
