# Supplementary material for: Integrative cross-species analysis of GABAergic neuron cell types and their functions in Alzheimer’s disease
Source: Sci Rep. 2022 Nov 11;12:19358. doi: 10.1038/s41598-022-21496-7 (PMC9652313; doi:10.1038/s41598-022-21496-7)
Supplement: Supplementary file 10 — Supplementary Information 10. [file 41598_2022_21496_MOESM10_ESM.xlsx]

## Sheet: Genes
Black	Blue	Brown	Green	Red	Turquoise	Yellow
NEFL	ADARB2	ADCY8	KCNK2	ADAMTS19	ABCB1	AQP4-AS1
NFIX	ARAP2	ADGRL2	CACNA2D3	CHL1	ADAMTS9-AS2	BCL11B
	CAMK4	CDH9	CDH13	CHN2	ADGRB3	CDHR3
	CNTNAP4	EPB41L2	DCC	COL25A1	AGBL1	CLSTN2
	COL11A1	FRMD4B	FAT3	FBN2	ALDH1A2	COL4A2
	COL21A1	GNG12-AS1	GNG2	NTM	APP	DNER
	CSMD3	GPC6	GRM1	PLXNA2	ARHGAP20	ELMO1
	DSCAM	KIAA1217	KCNB2	PTPRT	ARL17B	EPHA3
	EGFR	MIR181A1HG	L3MBTL4	SLC24A4	ASIC2	FBXL7
	EPHA4	NXPH1	NELL1	SLC8A1-AS1	ATP1B3	FREM1
	LINGO2	PCSK5	PCDH11X	SRGAP1	ATXN10	GNG4
	LRFN2	PDE1A	ROBO1	SYT1	BMPER	GOLIM4
	MAGI3	RAPGEF5	RUNX1T1	VAT1L	BRINP1	HS3ST4
	NCKAP5	RSPO2			CADPS2	LUZP2
	NKAIN3	SEMA3A			CAMK1D	MCTP1
	OLFM3	STXBP6			CARF	MYO16
	PDE7B	TLE4			CDH11	NRG1
	PRKCB	TLN2			CDH18	POU6F2
	PRR16	VSNL1			CDH4	SERPINE2
	RELN	WLS			CDK6	SGK1
	SORCS3	ZNF124			CFTR	SPHKAP
	TGFB2				CLU	TACR1
	TSHZ2				CNTN6	TMEM132D
					COL12A1	TOX3
					CTNNA2	TRPS1
					CTNND2	UNC5D
					CYCS
					DACH1
					DDAH1
					DLGAP2
					DNM3
					DOCK4
					EFNA5
					ELOVL5
					ENAH
					EPB41L3
					FARS2
					FBXL13
					FGFR2
					FHIT
					FOXP1
					FRAS1
					FSTL4
					GABRA2
					GABRG3
					GLIS3
					GRB10
					GYPA
					HDAC9
					HECW1
					IGF1
					IL1RAP
					INA
					IQCJ-SCHIP1
					ITPR2
					KCNN2
					KIAA0825
					KLHL29
					LAMB1
					LINGO1
					LMCD1-AS1
					LRRC4C
					LUZP1
					LYPD6B
					MAPRE2
					MCC
					MIR646HG
					MITF
					MMP16
					MPP7
					NCALD
					NDUFA12
					NEGR1
					NKAIN2
					NLN
					NXN
					PCDH9
					PCGF6
					PIGF
					PLCL1
					PLXNA4
					POLD3
					POLR3B
					PPARGC1A
					PRKD1
					PRKG1
					PRTFDC1
					PSD3
					PTPRS
					R3HDM1
					RASSF8
					RBMS3
					RIT2
					ROR1
					RORA
					RPL37A
					RPS6KA2
					RUNX2
					RYR1
					SAMD5
					SEC24B-AS1
					SGCZ
					SH3RF1
					SIAH3
					SLF1
					SLIT3
					SOX5
					ST6GAL1
					STK39
					TANGO6
					THSD4
					TMEM132C
					TTN
					TTN-AS1
					UMAD1
					WIF1
					ZFHX3
					ZNF521
					ZNF804A
