# Supplementary material for: Integrative cross-species analysis of GABAergic neuron cell types and their functions in Alzheimer’s disease
Source: Sci Rep. 2022 Nov 11;12:19358. doi: 10.1038/s41598-022-21496-7 (PMC9652313; doi:10.1038/s41598-022-21496-7)
Supplement: Supplementary file 11 — Supplementary Information 11. [file 41598_2022_21496_MOESM11_ESM.xlsx]

## Sheet: Inc LAMP5
Black	Blue	Brown	Green	Red	Turquoise	Yellow
	ADARB2	NXPH1	DCC	PTPRT	SGCZ	TMEM132D
	LINGO2	MIR181A1HG	CDH13		CTNNA2	FBXL7
	CSMD3	VSNL1			LINGO1	MYO16
	DSCAM				RORA	NRG1
	NKAIN3				CTNND2	UNC5D
	CNTNAP4				NKAIN2	LUZP2
	EGFR				NEGR1	MCTP1
	PRKCB				FHIT	SGK1
					DNM3	SPHKAP
					GABRG3	EPHA3
					PCDH9	CLSTN2
					R3HDM1	FREM1
					HDAC9	CDHR3
					FRAS1	TACR1
					CDH18
					ADAMTS9-AS2
					LRRC4C
					RPS6KA2
					EFNA5
					KLHL29
					CAMK1D
					SOX5
					RBMS3
					ATXN10
					APP

## Sheet: Inc PVALB
Black	Blue	Brown	Green	Red	Turquoise	Yellow
	CSMD3	CDH9	ROBO1	PTPRT	NEGR1	MCTP1
		NXPH1	CDH13	CHL1	CTNNA2	UNC5D
		KIAA1217		NTM	ZNF804A	TMEM132D
		GPC6			FHIT	MYO16
		MIR181A1HG			IQCJ-SCHIP1	SGK1
		ADCY8			CTNND2	LUZP2
		RAPGEF5			NKAIN2	CLSTN2
					SGCZ	TRPS1
					PRKG1	ELMO1
					SOX5
					TMEM132C
					GABRG3
					RORA
					LINGO1
					PCDH9
					DNM3
					SAMD5
					PLCL1
					ASIC2
					RPS6KA2
					LRRC4C
					HDAC9
					CDH18
					DOCK4
					ARHGAP20
					MMP16
					FRAS1
					TTN-AS1
					KIAA0825
					HECW1
					NCALD
					R3HDM1
					DLGAP2
					STK39
					EFNA5
					PLXNA4
					EPB41L3
					CAMK1D
					ATXN10
					FOXP1
					ADAMTS9-AS2
					RUNX2
					RBMS3
					APP
					CLU

## Sheet: Inc SST
Black	Blue	Brown	Green	Red	Turquoise	Yellow
	LINGO2	KIAA1217	ROBO1	COL25A1	CTNNA2	MCTP1
	CSMD3	NXPH1	CACNA2D3	PTPRT	LINGO1	UNC5D
	PRKCB	CDH9	KCNB2		CTNND2
		GPC6	PCDH11X		RORA
		MIR181A1HG	CDH13		DNM3
		PDE1A			NKAIN2
		WLS			NEGR1
		EPB41L2			HDAC9
		RAPGEF5			SGCZ
					RPS6KA2
					FHIT
					CDH18
					RBMS3
					CAMK1D
					PCDH9
					R3HDM1
					ASIC2
					NCALD
					APP

## Sheet: Inc VIP
Black	Blue	Brown	Green	Red	Turquoise	Yellow
	CSMD3	KIAA1217	CACNA2D3	NTM	NEGR1	TMEM132D
	LINGO2		ROBO1		CTNNA2	MCTP1
	ADARB2		L3MBTL4		CTNND2
	DSCAM		KCNB2		GABRG3
	NKAIN3		NELL1		RORA
	SORCS3		CDH13		LINGO1
	CNTNAP4		PCDH11X		ASIC2
	LRFN2		RUNX1T1		ZNF804A
	MAGI3				SGCZ
	OLFM3				DNM3
	CAMK4				NKAIN2
					HDAC9
					IQCJ-SCHIP1
					LRRC4C
					R3HDM1
					CDH18
					DOCK4
					PLXNA4
					NCALD
					BRINP1
					RPS6KA2
					PCDH9
